# Supplementary material for: Low Seroprevalence of Brucellosis in Humans and Small Ruminants in the Gambia
Source: PLoS One. 2016 Nov 8;11(11):e0166035. doi: 10.1371/journal.pone.0166035 (PMC5100947; doi:10.1371/journal.pone.0166035)
Supplement: S1 Table — Sheet A: data on all included animals. Sheet B: data on the included small ruminant flocks. Sheet C: explanatory Data Dictionary. (XLSX) [file pone.0166035.s001.xlsx]

## Sheet: Sheet A
cAnimalID	cAreaID	cVillageID	cFlockID	cSpecies	cBreedAnimal	cGenderAnimal	cAgeAnimal	cPregnantAnimal	cLambed	cAborted	cBloodsample	cSwab	cMilksample	cRBTanimalID	cRBTAresult	cRBTAresult2ndAssessor	cRBTAcomments	cELISAanimalID	cELISAAoutcome	nELISAAextincties	cPercentPositive	cELISAAresultBlanco1	cELISAAresultBlanco2	nELISAAresultCS1no1	nELISAAresultCS1no2	nELISAAresultCS2no1	nELISAAresultCS2no2	nELISAAresultCS3no1	nELISAAresultCS3no2	nELISAAmeanBlanco	nELISAAmeancorrCS1	cPCRmilk	cPCRvag	cCBRID	cCBRAresults	cRBTA2ID	cRBTA2result	cRBTA2result2ndAssessor	cELISAA2ID	cELISAA2outcome	nELISAA2extincties	cPercentPositive2	cELISAA2resultBlanco1	cELISAA2resultBlanco2	nELISAA2resultCS1no1	nELISAA2resultCS1no2	nELISAA2resultCS2no1	nELISAA2resultCS2no2	nELISAA2resultCS3no1
0001G	West Kiang	13	13-001	Goat	West African Dwarf goat	Female	1-3 years	Yes	Never	No	Yes	No	No	001RBTanimal	-	-	NA	003ELISAanimal	-	0.076	0.330033	0.075	0.07	1.117	1.149	0.07	0.083	0.736	0.78	0.0725	1.0605	NA	NA	NA	NA	NA	NA	-	NA	NA	999	NA	NA	NA	NA	NA	NA	NA	NA
0001S	West Kiang	13	13-003	Sheep	Djallonke sheep	Female	>3 years	Yes	>3 months	No	Yes	No	No	033RBTanimal	-	-	NA	004ELISAanimal	-	0.1	1.99814	0.083	0.074	1.208	1.101	0.074	0.076	0.577	0.538	0.0785	1.076	NA	NA	NA	NA	039RBTanimal	-	-	017ELISAanimal	-	0.2675	NA	0.089	0.0784	2.363	2.5149	0.1762	0.1682	2.1879
0002G	West Kiang	13	13-001	Goat	West African Dwarf goat	Female	1-3 years	No	Never	Yes	Yes	No	No	001RBTanimal	-	-	NA	003ELISAanimal	-	0.091	1.74446	0.075	0.07	1.117	1.149	0.07	0.083	0.736	0.78	0.0725	1.0605	NA	NA	NA	NA	NA	NA	-	NA	NA	999	NA	NA	NA	NA	NA	NA	NA	NA
0002S	West Kiang	13	13-003	Sheep	Djallonke sheep	Female	1-3 years	Yes	Never	No	Yes	No	No	033RBTanimal	-	-	NA	004ELISAanimal	-	0.111	3.02045	0.083	0.074	1.208	1.101	0.074	0.076	0.577	0.538	0.0785	1.076	NA	NA	NA	NA	039RBTanimal	-	-	017ELISAanimal	-	0.2766	NA	0.089	0.0784	2.363	2.5149	0.1762	0.1682	2.1879
0003G	West Kiang	13	13-001	Goat	West African Dwarf goat	Female	>3 years	Yes	>3 months	No	Yes	Yes	Yes	001RBTanimal	-	-	NA	003ELISAanimal	-	0.085	1.17869	0.075	0.07	1.117	1.149	0.07	0.083	0.736	0.78	0.0725	1.0605	NA	NA	NA	NA	NA	NA	-	NA	NA	999	NA	NA	NA	NA	NA	NA	NA	NA
0003S	West Kiang	13	13-003	Sheep	Djallonke sheep	Female	1-3 years	Yes	Never	No	Yes	No	No	033RBTanimal	-	-	NA	004ELISAanimal	-	0.082	0.325279	0.083	0.074	1.208	1.101	0.074	0.076	0.577	0.538	0.0785	1.076	NA	NA	NA	NA	039RBTanimal	-	-	017ELISAanimal	-	0.1987	NA	0.089	0.0784	2.363	2.5149	0.1762	0.1682	2.1879
0004G	West Kiang	13	13-001	Goat	West African Dwarf goat	Female	>3 years	No	≤1 month	Unknown	Yes	Yes	Yes	001RBTanimal	-	-	NA	003ELISAanimal	-	0.084	1.08439	0.075	0.07	1.117	1.149	0.07	0.083	0.736	0.78	0.0725	1.0605	NA	NA	NA	NA	NA	NA	-	NA	NA	999	NA	NA	NA	NA	NA	NA	NA	NA
0004S	West Kiang	13	13-002	Sheep	Djallonke sheep	Female	>3 years	Yes	>3 months	No	Yes	No	No	033RBTanimal	-	-	NA	004ELISAanimal	-	0.087	0.789963	0.083	0.074	1.208	1.101	0.074	0.076	0.577	0.538	0.0785	1.076	NA	NA	NA	NA	NA	NA	NA	NA	NA	999	NA	NA	NA	NA	NA	NA	NA	NA
0005G	West Kiang	13	13-001	Goat	West African Dwarf goat	Female	1-3 years	No	≤1 month	Unknown	Yes	No	No	001RBTanimal	-	-	NA	003ELISAanimal	-	0.087	1.36728	0.075	0.07	1.117	1.149	0.07	0.083	0.736	0.78	0.0725	1.0605	NA	NA	NA	NA	NA	NA	NA	NA	NA	999	NA	NA	NA	NA	NA	NA	NA	NA
0005S	West Kiang	13	13-002	Sheep	Djallonke sheep	Female	>3 years	Yes	≤3 months	No	Yes	No	No	033RBTanimal	-	-	NA	004ELISAanimal	-	0.085	0.604089	0.083	0.074	1.208	1.101	0.074	0.076	0.577	0.538	0.0785	1.076	NA	NA	NA	NA	NA	NA	NA	NA	NA	999	NA	NA	NA	NA	NA	NA	NA	NA
0006G	West Kiang	13	13-001	Goat	West African Dwarf goat	Female	<1 year	Yes	Never	No	Yes	No	No	001RBTanimal	-	-	NA	003ELISAanimal	-	0.085	1.17869	0.075	0.07	1.117	1.149	0.07	0.083	0.736	0.78	0.0725	1.0605	NA	NA	NA	NA	NA	NA	NA	NA	NA	999	NA	NA	NA	NA	NA	NA	NA	NA
0006S	West Kiang	13	13-002	Sheep	Djallonke sheep	Female	1-3 years	Unknown	Never	No	Yes	No	No	033RBTanimal	-	-	NA	004ELISAanimal	-	0.088	0.8829	0.083	0.074	1.208	1.101	0.074	0.076	0.577	0.538	0.0785	1.076	NA	NA	NA	NA	NA	NA	NA	NA	NA	999	NA	NA	NA	NA	NA	NA	NA	NA
0007G	West Kiang	13	13-008	Goat	West African Dwarf goat	Female	>3 years	No	≤2 weeks	No	Yes	Yes	Yes	001RBTanimal	-	-	NA	003ELISAanimal	-	0.128	5.23338	0.075	0.07	1.117	1.149	0.07	0.083	0.736	0.78	0.0725	1.0605	NA	NA	NA	NA	NA	NA	NA	NA	NA	999	NA	NA	NA	NA	NA	NA	NA	NA
0007S	West Kiang	13	13-002	Sheep	Djallonke sheep	Female	1-3 years	Unknown	Never	No	Yes	No	No	033RBTanimal	-	-	NA	004ELISAanimal	-	0.086	0.697026	0.083	0.074	1.208	1.101	0.074	0.076	0.577	0.538	0.0785	1.076	NA	NA	NA	NA	NA	NA	NA	NA	NA	999	NA	NA	NA	NA	NA	NA	NA	NA
0008G	West Kiang	13	13-008	Goat	West African Dwarf goat	Female	<1 year	Yes	Never	No	Yes	No	No	001RBTanimal	-	-	NA	003ELISAanimal	-	0.096	2.21594	0.075	0.07	1.117	1.149	0.07	0.083	0.736	0.78	0.0725	1.0605	NA	NA	NA	NA	039RBTanimal	-	-	017ELISAanimal	-	0.1181	NA	0.089	0.0784	2.363	2.5149	0.1762	0.1682	2.1879
0008S	West Kiang	13	13-002	Sheep	Djallonke sheep	Female	>3 years	Yes	>3 months	No	Yes	No	No	033RBTanimal	-	-	NA	004ELISAanimal	-	0.089	0.975836	0.083	0.074	1.208	1.101	0.074	0.076	0.577	0.538	0.0785	1.076	NA	NA	NA	NA	NA	NA	NA	NA	NA	999	NA	NA	NA	NA	NA	NA	NA	NA
0009G	West Kiang	13	13-008	Goat	West African Dwarf goat	Female	1-3 years	Yes	>3 months	Yes	Yes	No	No	001RBTanimal	-	-	NA	003ELISAanimal	-	0.145	6.8364	0.075	0.07	1.117	1.149	0.07	0.083	0.736	0.78	0.0725	1.0605	NA	NA	NA	NA	NA	NA	NA	NA	NA	999	NA	NA	NA	NA	NA	NA	NA	NA
0009S	West Kiang	13	13-002	Sheep	Djallonke sheep	Female	>3 years	Yes	>3 months	No	Yes	No	No	033RBTanimal	-	-	NA	004ELISAanimal	-	0.081	0.232342	0.083	0.074	1.208	1.101	0.074	0.076	0.577	0.538	0.0785	1.076	NA	NA	NA	NA	NA	NA	NA	NA	NA	999	NA	NA	NA	NA	NA	NA	NA	NA
0010G	West Kiang	13	13-008	Goat	West African Dwarf goat	Male	<1 year	No	Never	No	Yes	No	No	001RBTanimal	-	-	NA	003ELISAanimal	-	0.088	1.46157	0.075	0.07	1.117	1.149	0.07	0.083	0.736	0.78	0.0725	1.0605	NA	NA	NA	NA	NA	NA	NA	NA	NA	999	NA	NA	NA	NA	NA	NA	NA	NA
0010S	West Kiang	13	13-010	Sheep	Djallonke sheep	Female	1-3 years	Yes	>3 months	Unknown	Yes	No	No	033RBTanimal	-	-	NA	004ELISAanimal	-	0.108	2.74164	0.083	0.074	1.208	1.101	0.074	0.076	0.577	0.538	0.0785	1.076	NA	NA	NA	NA	NA	NA	NA	NA	NA	999	NA	NA	NA	NA	NA	NA	NA	NA
0011G	West Kiang	13	13-009	Goat	West African Dwarf goat	Female	>3 years	Yes	>3 months	Yes	Yes	No	No	001RBTanimal	-	-	NA	003ELISAanimal	-	0.078	0.518623	0.075	0.07	1.117	1.149	0.07	0.083	0.736	0.78	0.0725	1.0605	NA	NA	NA	NA	NA	NA	NA	NA	NA	999	NA	NA	NA	NA	NA	NA	NA	NA
0011S	West Kiang	13	13-010	Sheep	Djallonke sheep	Male	1-3 years	No	Never	No	Yes	No	No	033RBTanimal	-	-	NA	004ELISAanimal	-	0.078	-0.0464684	0.083	0.074	1.208	1.101	0.074	0.076	0.577	0.538	0.0785	1.076	NA	NA	NA	NA	NA	NA	NA	NA	NA	999	NA	NA	NA	NA	NA	NA	NA	NA
0012G	West Kiang	13	13-009	Goat	West African Dwarf goat	Female	1-3 years	Yes	>3 months	No	Yes	No	No	002RBTanimal	-	-	NA	003ELISAanimal	-	0.087	1.36728	0.075	0.07	1.117	1.149	0.07	0.083	0.736	0.78	0.0725	1.0605	NA	NA	NA	NA	NA	NA	NA	NA	NA	999	NA	NA	NA	NA	NA	NA	NA	NA
0012S	West Kiang	13	13-013	Sheep	Djallonke sheep	Female	<1 year	No	Never	No	Yes	No	No	033RBTanimal	-	-	NA	004ELISAanimal	-	0.087	0.789963	0.083	0.074	1.208	1.101	0.074	0.076	0.577	0.538	0.0785	1.076	NA	NA	NA	NA	039RBTanimal	-	-	017ELISAanimal	-	0.1797	NA	0.089	0.0784	2.363	2.5149	0.1762	0.1682	2.1879
0013G	West Kiang	13	13-009	Goat	West African Dwarf goat	Female	>3 years	No	≤2 weeks	Yes	Yes	Yes	Yes	002RBTanimal	-	-	NA	003ELISAanimal	-	0.082	0.895804	0.075	0.07	1.117	1.149	0.07	0.083	0.736	0.78	0.0725	1.0605	NA	NA	NA	NA	NA	NA	NA	NA	NA	999	NA	NA	NA	NA	NA	NA	NA	NA
0013S	West Kiang	13	13-013	Sheep	Djallonke sheep	Female	>3 years	No	>3 months	Yes	Yes	No	No	034RBTanimal	+	+	NA	004ELISAanimal	-	0.09	1.06877	0.083	0.074	1.208	1.101	0.074	0.076	0.577	0.538	0.0785	1.076	NA	NA	001CBRanimal	000/0	039RBTanimal	+	+	017ELISAanimal	-	0.2301	NA	0.089	0.0784	2.363	2.5149	0.1762	0.1682	2.1879
0014G	West Kiang	13	13-009	Goat	West African Dwarf goat	Male	<1 year	No	Never	No	Yes	No	No	002RBTanimal	-	-	NA	003ELISAanimal	-	0.098	2.40453	0.075	0.07	1.117	1.149	0.07	0.083	0.736	0.78	0.0725	1.0605	NA	NA	NA	NA	NA	NA	NA	NA	NA	999	NA	NA	NA	NA	NA	NA	NA	NA
0014S	West Kiang	13	13-013	Sheep	Djallonke sheep	Female	>3 years	Yes	>3 months	No	Yes	No	No	034RBTanimal	-	-	NA	004ELISAanimal	-	0.103	2.27695	0.083	0.074	1.208	1.101	0.074	0.076	0.577	0.538	0.0785	1.076	NA	NA	NA	NA	039RBTanimal	-	-	017ELISAanimal	-	0.2343	NA	0.089	0.0784	2.363	2.5149	0.1762	0.1682	2.1879
0015G	West Kiang	13	13-005	Goat	West African Dwarf goat	Female	1-3 years	Yes	Never	No	Yes	No	No	002RBTanimal	-	-	NA	003ELISAanimal	-	0.092	1.83876	0.075	0.07	1.117	1.149	0.07	0.083	0.736	0.78	0.0725	1.0605	NA	NA	NA	NA	NA	NA	NA	NA	NA	999	NA	NA	NA	NA	NA	NA	NA	NA
0015S	West Kiang	13	13-013	Sheep	Djallonke sheep	Female	>3 years	No	≤3 months	No	Yes	Yes	Yes	034RBTanimal	-	-	NA	004ELISAanimal	-	0.102	2.18401	0.083	0.074	1.208	1.101	0.074	0.076	0.577	0.538	0.0785	1.076	-	-	NA	NA	039RBTanimal	-	-	017ELISAanimal	-	0.2448	NA	0.089	0.0784	2.363	2.5149	0.1762	0.1682	2.1879
0016G	West Kiang	13	13-005	Goat	West African Dwarf goat	Female	>3 years	No	≤2 weeks	No	Yes	Yes	Yes	002RBTanimal	-	-	NA	003ELISAanimal	-	0.131	5.51627	0.075	0.07	1.117	1.149	0.07	0.083	0.736	0.78	0.0725	1.0605	NA	NA	NA	NA	NA	NA	NA	NA	NA	999	NA	NA	NA	NA	NA	NA	NA	NA
0016S	West Kiang	13	13-013	Sheep	Djallonke sheep	Female	>3 years	No	>3 months	No	Yes	Yes	Yes	034RBTanimal	-	-	NA	004ELISAanimal	-	0.074	-0.418216	0.083	0.074	1.208	1.101	0.074	0.076	0.577	0.538	0.0785	1.076	-	-	NA	NA	039RBTanimal	-	-	017ELISAanimal	-	0.1018	NA	0.089	0.0784	2.363	2.5149	0.1762	0.1682	2.1879
0017G	West Kiang	13	13-005	Goat	West African Dwarf goat	Female	>3 years	No	≤3 months	No	Yes	Yes	Yes	002RBTanimal	-	-	NA	003ELISAanimal	-	0.083	0.990099	0.075	0.07	1.117	1.149	0.07	0.083	0.736	0.78	0.0725	1.0605	NA	NA	NA	NA	039RBTanimal	-	-	017ELISAanimal	-	0.2062	NA	0.089	0.0784	2.363	2.5149	0.1762	0.1682	2.1879
0017S	West Kiang	13	13-013	Sheep	Djallonke sheep	Female	>3 years	Unknown	>3 months	No	Yes	No	No	034RBTanimal	-	-	NA	004ELISAanimal	-	0.081	0.232342	0.083	0.074	1.208	1.101	0.074	0.076	0.577	0.538	0.0785	1.076	NA	NA	NA	NA	039RBTanimal	-	-	017ELISAanimal	-	0.1329	NA	0.089	0.0784	2.363	2.5149	0.1762	0.1682	2.1879
0018G	West Kiang	13	13-005	Goat	West African Dwarf goat	Female	>3 years	No	≤3 months	No	Yes	Yes	Yes	002RBTanimal	-	-	NA	003ELISAanimal	-	0.111	3.63036	0.075	0.07	1.117	1.149	0.07	0.083	0.736	0.78	0.0725	1.0605	NA	NA	NA	NA	NA	NA	NA	NA	NA	999	NA	NA	NA	NA	NA	NA	NA	NA
0018S	West Kiang	11	11-001	Sheep	Djallonke sheep	Female	>3 years	No	>3 months	No	Yes	No	No	034RBTanimal	-	-	NA	004ELISAanimal	-	0.089	0.975836	0.083	0.074	1.208	1.101	0.074	0.076	0.577	0.538	0.0785	1.076	NA	NA	NA	NA	NA	NA	NA	NA	NA	999	NA	NA	NA	NA	NA	NA	NA	NA
0019G	West Kiang	13	13-006	Goat	West African Dwarf goat	Female	>3 years	Yes	>3 months	No	Yes	No	No	002RBTanimal	-	-	NA	003ELISAanimal	-	0.083	0.990099	0.075	0.07	1.117	1.149	0.07	0.083	0.736	0.78	0.0725	1.0605	NA	NA	NA	NA	NA	NA	NA	NA	NA	999	NA	NA	NA	NA	NA	NA	NA	NA
0019S	West Kiang	11	11-001	Sheep	Djallonke sheep	Female	>3 years	No	≤3 months	No	Yes	Yes	Yes	034RBTanimal	-	-	NA	004ELISAanimal	-	0.084	0.511152	0.083	0.074	1.208	1.101	0.074	0.076	0.577	0.538	0.0785	1.076	NA	NA	NA	NA	NA	NA	NA	NA	NA	999	NA	NA	NA	NA	NA	NA	NA	NA
0020G	West Kiang	13	13-006	Goat	West African Dwarf goat	Female	>3 years	Yes	>3 months	Yes	Yes	No	No	002RBTanimal	-	-	NA	003ELISAanimal	-	0.091	1.74446	0.075	0.07	1.117	1.149	0.07	0.083	0.736	0.78	0.0725	1.0605	NA	NA	NA	NA	NA	NA	NA	NA	NA	999	NA	NA	NA	NA	NA	NA	NA	NA
0020S	West Kiang	11	11-005	Sheep	Djallonke sheep	Female	>3 years	No	≤1 month	No	Yes	Yes	Yes	034RBTanimal	-	-	NA	004ELISAanimal	-	0.077	-0.139405	0.083	0.074	1.208	1.101	0.074	0.076	0.577	0.538	0.0785	1.076	NA	NA	NA	NA	NA	NA	NA	NA	NA	999	NA	NA	NA	NA	NA	NA	NA	NA
0021G	West Kiang	13	13-006	Goat	West African Dwarf goat	Female	1-3 years	Yes	Never	No	Yes	No	No	002RBTanimal	-	-	NA	003ELISAanimal	-	0.084	0.374376	0.069	0.09	1.321	1.242	0.095	0.102	0.846	0.6	0.0795	1.202	NA	NA	NA	NA	NA	NA	NA	NA	NA	999	NA	NA	NA	NA	NA	NA	NA	NA
0021S	West Kiang	11	11-005	Sheep	Djallonke sheep	Female	>3 years	No	≤1 month	No	Yes	Yes	Yes	034RBTanimal	-	-	NA	004ELISAanimal	-	0.088	0.8829	0.083	0.074	1.208	1.101	0.074	0.076	0.577	0.538	0.0785	1.076	NA	NA	NA	NA	NA	NA	NA	NA	NA	999	NA	NA	NA	NA	NA	NA	NA	NA
0022G	West Kiang	13	13-003	Goat	West African Dwarf goat	Female	>3 years	No	>3 months	Yes	Yes	No	No	002RBTanimal	-	-	NA	003ELISAanimal	-	0.126	3.86855	0.069	0.09	1.321	1.242	0.095	0.102	0.846	0.6	0.0795	1.202	NA	NA	NA	NA	039RBTanimal	-	-	017ELISAanimal	-	0.4148	NA	0.089	0.0784	2.363	2.5149	0.1762	0.1682	2.1879
0022S	West Kiang	11	11-005	Sheep	Djallonke sheep	Female	>3 years	No	≤1 month	No	Yes	No	Yes	034RBTanimal	-	-	NA	004ELISAanimal	-	0.102	2.18401	0.083	0.074	1.208	1.101	0.074	0.076	0.577	0.538	0.0785	1.076	NA	NA	NA	NA	NA	NA	NA	NA	NA	999	NA	NA	NA	NA	NA	NA	NA	NA
0023G	West Kiang	13	13-003	Goat	West African Dwarf goat	Male	<1 year	No	Never	No	Yes	No	No	002RBTanimal	-	-	NA	003ELISAanimal	-	0.08	0.0415973	0.069	0.09	1.321	1.242	0.095	0.102	0.846	0.6	0.0795	1.202	NA	NA	NA	NA	039RBTanimal	-	-	017ELISAanimal	-	0.1	NA	0.089	0.0784	2.363	2.5149	0.1762	0.1682	2.1879
0023S	West Kiang	11	11-005	Sheep	Djallonke sheep	Male	<1 year	No	Never	No	Yes	No	No	034RBTanimal	-	-	NA	004ELISAanimal	-	0.08	0.139405	0.083	0.074	1.208	1.101	0.074	0.076	0.577	0.538	0.0785	1.076	NA	NA	NA	NA	NA	NA	NA	NA	NA	999	NA	NA	NA	NA	NA	NA	NA	NA
0024G	West Kiang	13	13-011	Goat	West African Dwarf goat	Female	1-3 years	No	Never	Yes	Yes	No	No	002RBTanimal	-	-	NA	003ELISAanimal	-	0.131	4.28453	0.069	0.09	1.321	1.242	0.095	0.102	0.846	0.6	0.0795	1.202	NA	NA	NA	NA	NA	NA	NA	NA	NA	999	NA	NA	NA	NA	NA	NA	NA	NA
0024S	West Kiang	11	11-005	Sheep	Djallonke sheep	Male	1-3 years	No	Never	No	Yes	No	No	034RBTanimal	-	-	NA	004ELISAanimal	-	0.08	0.139405	0.083	0.074	1.208	1.101	0.074	0.076	0.577	0.538	0.0785	1.076	NA	NA	NA	NA	NA	NA	NA	NA	NA	999	NA	NA	NA	NA	NA	NA	NA	NA
0025G	West Kiang	13	13-011	Goat	West African Dwarf goat	Female	NA	Unknown	>3 months	Yes	Yes	No	No	002RBTanimal	-	-	NA	003ELISAanimal	-	0.078	-0.124792	0.069	0.09	1.321	1.242	0.095	0.102	0.846	0.6	0.0795	1.202	NA	NA	NA	NA	NA	NA	NA	NA	NA	999	NA	NA	NA	NA	NA	NA	NA	NA
0025S	West Kiang	11	11-016	Sheep	Djallonke sheep	Male	1-3 years	No	Never	No	Yes	No	No	034RBTanimal	-	-	NA	002ELISAanimal	-	0.107	3.25318	0.075	0.07	1.117	1.149	0.07	0.083	0.736	0.78	0.0725	1.0605	NA	NA	NA	NA	NA	NA	NA	NA	NA	999	NA	NA	NA	NA	NA	NA	NA	NA
0026G	West Kiang	13	13-012	Goat	West African Dwarf goat	Female	>3 years	No	≤3 months	No	Yes	Yes	Yes	002RBTanimal	-	-	NA	003ELISAanimal	-	0.155	6.2812	0.069	0.09	1.321	1.242	0.095	0.102	0.846	0.6	0.0795	1.202	NA	NA	NA	NA	NA	NA	NA	NA	NA	999	NA	NA	NA	NA	NA	NA	NA	NA
0026S	West Kiang	11	11-016	Sheep	Djallonke sheep	Male	<1 year	No	Never	No	Yes	No	No	034RBTanimal	-	-	NA	002ELISAanimal	-	0.082	0.895804	0.075	0.07	1.117	1.149	0.07	0.083	0.736	0.78	0.0725	1.0605	NA	NA	NA	NA	NA	NA	NA	NA	NA	999	NA	NA	NA	NA	NA	NA	NA	NA
0027G	West Kiang	13	13-012	Goat	West African Dwarf goat	Female	>3 years	Yes	>3 months	Yes	Yes	No	No	002RBTanimal	-	-	NA	003ELISAanimal	-	0.08	0.0415973	0.069	0.09	1.321	1.242	0.095	0.102	0.846	0.6	0.0795	1.202	NA	NA	NA	NA	NA	NA	NA	NA	NA	999	NA	NA	NA	NA	NA	NA	NA	NA
0027S	West Kiang	11	11-016	Sheep	Djallonke sheep	Male	1-3 years	No	Never	No	Yes	No	No	034RBTanimal	-	-	NA	002ELISAanimal	-	0.099	2.49882	0.075	0.07	1.117	1.149	0.07	0.083	0.736	0.78	0.0725	1.0605	NA	NA	NA	NA	NA	NA	NA	NA	NA	999	NA	NA	NA	NA	NA	NA	NA	NA
0028G	West Kiang	13	13-012	Goat	West African Dwarf goat	Female	>3 years	No	≤3 months	Yes	Yes	No	No	002RBTanimal	-	-	NA	003ELISAanimal	-	0.151	5.94842	0.069	0.09	1.321	1.242	0.095	0.102	0.846	0.6	0.0795	1.202	NA	NA	NA	NA	NA	NA	NA	NA	NA	999	NA	NA	NA	NA	NA	NA	NA	NA
0028S	West Kiang	11	11-016	Sheep	Djallonke sheep	Female	>3 years	Yes	>3 months	No	Yes	No	No	034RBTanimal	-	-	NA	002ELISAanimal	-	0.09	1.65017	0.075	0.07	1.117	1.149	0.07	0.083	0.736	0.78	0.0725	1.0605	NA	NA	NA	NA	NA	NA	NA	NA	NA	999	NA	NA	NA	NA	NA	NA	NA	NA
0029G	West Kiang	13	13-012	Goat	West African Dwarf goat	Female	1-3 years	Yes	>3 months	No	Yes	No	No	002RBTanimal	-	-	NA	003ELISAanimal	-	0.082	0.207987	0.069	0.09	1.321	1.242	0.095	0.102	0.846	0.6	0.0795	1.202	NA	NA	NA	NA	NA	NA	NA	NA	NA	999	NA	NA	NA	NA	NA	NA	NA	NA
0029S	West Kiang	11	11-016	Sheep	Djallonke sheep	Female	>3 years	No	≤2 weeks	No	Yes	Yes	Yes	034RBTanimal	-	-	NA	002ELISAanimal	-	0.08	0.707214	0.075	0.07	1.117	1.149	0.07	0.083	0.736	0.78	0.0725	1.0605	NA	NA	NA	NA	NA	NA	NA	NA	NA	999	NA	NA	NA	NA	NA	NA	NA	NA
0030G	West Kiang	13	13-012	Goat	West African Dwarf goat	Female	>3 years	Yes	>3 months	No	Yes	No	No	002RBTanimal	-	-	NA	003ELISAanimal	-	0.125	3.78536	0.069	0.09	1.321	1.242	0.095	0.102	0.846	0.6	0.0795	1.202	NA	NA	NA	NA	NA	NA	NA	NA	NA	999	NA	NA	NA	NA	NA	NA	NA	NA
0030S	West Kiang	11	11-014	Sheep	Djallonke sheep	Female	>3 years	No	≤2 weeks	No	Yes	Yes	Yes	034RBTanimal	-	-	NA	002ELISAanimal	-	0.11	3.53607	0.075	0.07	1.117	1.149	0.07	0.083	0.736	0.78	0.0725	1.0605	NA	NA	NA	NA	NA	NA	NA	NA	NA	999	NA	NA	NA	NA	NA	NA	NA	NA
0031G	West Kiang	13	13-012	Goat	West African Dwarf goat	Female	>3 years	Yes	>3 months	No	Yes	No	No	002RBTanimal	-	-	NA	003ELISAanimal	-	0.086	0.540765	0.069	0.09	1.321	1.242	0.095	0.102	0.846	0.6	0.0795	1.202	NA	NA	NA	NA	NA	NA	NA	NA	NA	999	NA	NA	NA	NA	NA	NA	NA	NA
0031S	West Kiang	11	11-014	Sheep	Djallonke sheep	Female	1-3 years	No	Never	No	Yes	No	No	034RBTanimal	-	-	NA	002ELISAanimal	-	0.087	1.36728	0.075	0.07	1.117	1.149	0.07	0.083	0.736	0.78	0.0725	1.0605	NA	NA	NA	NA	NA	NA	NA	NA	NA	999	NA	NA	NA	NA	NA	NA	NA	NA
0032G	West Kiang	13	13-004	Goat	West African Dwarf goat	Female	>3 years	No	≤2 weeks	Yes	Yes	Yes	Yes	003RBTanimal	-	-	NA	003ELISAanimal	-	0.102	1.87188	0.069	0.09	1.321	1.242	0.095	0.102	0.846	0.6	0.0795	1.202	NA	NA	NA	NA	NA	NA	NA	NA	NA	999	NA	NA	NA	NA	NA	NA	NA	NA
0032S	West Kiang	11	11-003	Sheep	Djallonke sheep	Female	1-3 years	No	Never	No	Yes	No	No	034RBTanimal	-	-	NA	002ELISAanimal	-	0.086	1.27298	0.075	0.07	1.117	1.149	0.07	0.083	0.736	0.78	0.0725	1.0605	NA	NA	NA	NA	NA	NA	NA	NA	NA	999	NA	NA	NA	NA	NA	NA	NA	NA
0033G	West Kiang	13	13-004	Goat	West African Dwarf goat	Female	>3 years	Yes	>3 months	No	Yes	No	No	003RBTanimal	-	-	NA	003ELISAanimal	-	0.132	4.36772	0.069	0.09	1.321	1.242	0.095	0.102	0.846	0.6	0.0795	1.202	NA	NA	NA	NA	NA	NA	NA	NA	NA	999	NA	NA	NA	NA	NA	NA	NA	NA
0033S	West Kiang	11	11-003	Sheep	Djallonke sheep	Female	1-3 years	Yes	Never	No	Yes	No	No	034RBTanimal	-	-	NA	002ELISAanimal	-	0.098	2.40453	0.075	0.07	1.117	1.149	0.07	0.083	0.736	0.78	0.0725	1.0605	NA	NA	NA	NA	NA	NA	NA	NA	NA	999	NA	NA	NA	NA	NA	NA	NA	NA
0034G	West Kiang	13	13-004	Goat	West African Dwarf goat	Female	>3 years	Yes	>3 months	No	Yes	No	No	003RBTanimal	-	-	NA	003ELISAanimal	-	0.081	0.124792	0.069	0.09	1.321	1.242	0.095	0.102	0.846	0.6	0.0795	1.202	NA	NA	NA	NA	NA	NA	NA	NA	NA	999	NA	NA	NA	NA	NA	NA	NA	NA
0034S	West Kiang	11	11-003	Sheep	Djallonke sheep	Female	>3 years	Yes	>3 months	No	Yes	No	No	034RBTanimal	-	-	NA	002ELISAanimal	-	0.077	0.424328	0.075	0.07	1.117	1.149	0.07	0.083	0.736	0.78	0.0725	1.0605	NA	NA	NA	NA	NA	NA	NA	NA	NA	999	NA	NA	NA	NA	NA	NA	NA	NA
0035G	West Kiang	13	13-004	Goat	West African Dwarf goat	Female	1-3 years	No	Never	Yes	Yes	No	No	003RBTanimal	-	-	NA	003ELISAanimal	-	0.078	-0.124792	0.069	0.09	1.321	1.242	0.095	0.102	0.846	0.6	0.0795	1.202	NA	NA	NA	NA	NA	NA	NA	NA	NA	999	NA	NA	NA	NA	NA	NA	NA	NA
0035S	West Kiang	1	01-004	Sheep	Djallonke sheep	Female	>3 years	No	≤2 weeks	No	Yes	Yes	Yes	034RBTanimal	-	-	NA	002ELISAanimal	-	0.084	1.08439	0.075	0.07	1.117	1.149	0.07	0.083	0.736	0.78	0.0725	1.0605	NA	NA	NA	NA	NA	NA	NA	NA	NA	999	NA	NA	NA	NA	NA	NA	NA	NA
0036G	West Kiang	13	13-004	Goat	West African Dwarf goat	Female	>3 years	Unknown	>3 months	No	Yes	No	No	003RBTanimal	-	-	NA	003ELISAanimal	-	0.086	0.540765	0.069	0.09	1.321	1.242	0.095	0.102	0.846	0.6	0.0795	1.202	NA	NA	NA	NA	039RBTanimal	-	-	017ELISAanimal	-	0.1254	NA	0.089	0.0784	2.363	2.5149	0.1762	0.1682	2.1879
0036S	West Kiang	1	01-004	Sheep	Djallonke sheep	Female	1-3 years	No	Never	No	Yes	No	No	034RBTanimal	-	-	NA	002ELISAanimal	-	0.08	0.707214	0.075	0.07	1.117	1.149	0.07	0.083	0.736	0.78	0.0725	1.0605	NA	NA	NA	NA	NA	NA	NA	NA	NA	999	NA	NA	NA	NA	NA	NA	NA	NA
0037G	West Kiang	13	13-007	Goat	West African Dwarf goat	Male	1-3 years	No	Never	No	Yes	No	No	003RBTanimal	-	-	NA	003ELISAanimal	-	0.078	-0.124792	0.069	0.09	1.321	1.242	0.095	0.102	0.846	0.6	0.0795	1.202	NA	NA	NA	NA	NA	NA	NA	NA	NA	999	NA	NA	NA	NA	NA	NA	NA	NA
0037S	West Kiang	10	10-009	Sheep	Djallonke sheep	Female	1-3 years	No	≤3 months	No	Yes	No	No	034RBTanimal	-	-	NA	002ELISAanimal	-	0.093	1.93305	0.075	0.07	1.117	1.149	0.07	0.083	0.736	0.78	0.0725	1.0605	NA	NA	NA	NA	NA	NA	NA	NA	NA	999	NA	NA	NA	NA	NA	NA	NA	NA
0038G	West Kiang	13	13-007	Goat	West African Dwarf goat	Female	>3 years	No	>3 months	Yes	Yes	Yes	Yes	003RBTanimal	-	-	NA	003ELISAanimal	-	0.138	4.86689	0.069	0.09	1.321	1.242	0.095	0.102	0.846	0.6	0.0795	1.202	NA	NA	NA	NA	NA	NA	NA	NA	NA	999	NA	NA	NA	NA	NA	NA	NA	NA
0038S	West Kiang	10	10-009	Sheep	Djallonke sheep	Female	<1 year	No	Never	No	Yes	No	No	034RBTanimal	-	-	NA	002ELISAanimal	-	0.091	1.74446	0.075	0.07	1.117	1.149	0.07	0.083	0.736	0.78	0.0725	1.0605	NA	NA	NA	NA	NA	NA	NA	NA	NA	999	NA	NA	NA	NA	NA	NA	NA	NA
0039G	West Kiang	13	13-007	Goat	West African Dwarf goat	Male	<1 year	No	Never	No	Yes	No	No	003RBTanimal	-	-	NA	003ELISAanimal	-	0.105	2.12146	0.069	0.09	1.321	1.242	0.095	0.102	0.846	0.6	0.0795	1.202	NA	NA	NA	NA	NA	NA	NA	NA	NA	999	NA	NA	NA	NA	NA	NA	NA	NA
0039S	West Kiang	10	10-010	Sheep	Djallonke sheep	Male	1-3 years	No	Never	No	Yes	No	No	034RBTanimal	-	-	NA	002ELISAanimal	-	0.092	1.83876	0.075	0.07	1.117	1.149	0.07	0.083	0.736	0.78	0.0725	1.0605	NA	NA	NA	NA	NA	NA	NA	NA	NA	999	NA	NA	NA	NA	NA	NA	NA	NA
0040G	West Kiang	13	13-007	Goat	West African Dwarf goat	Female	>3 years	Yes	>3 months	Unknown	Yes	No	No	003RBTanimal	-	-	NA	003ELISAanimal	-	0.124	3.70216	0.069	0.09	1.321	1.242	0.095	0.102	0.846	0.6	0.0795	1.202	NA	NA	NA	NA	NA	NA	NA	NA	NA	999	NA	NA	NA	NA	NA	NA	NA	NA
0040S	West Kiang	10	10-012	Sheep	Djallonke sheep	Female	>3 years	No	≤3 months	No	Yes	Yes	Yes	034RBTanimal	-	-	NA	002ELISAanimal	-	0.099	2.49882	0.075	0.07	1.117	1.149	0.07	0.083	0.736	0.78	0.0725	1.0605	NA	NA	NA	NA	NA	NA	NA	NA	NA	999	NA	NA	NA	NA	NA	NA	NA	NA
0041G	West Kiang	13	13-007	Goat	West African Dwarf goat	Female	1-3 years	Unknown	Never	No	Yes	No	No	003RBTanimal	-	-	NA	003ELISAanimal	-	0.077	-0.207987	0.069	0.09	1.321	1.242	0.095	0.102	0.846	0.6	0.0795	1.202	NA	NA	NA	NA	NA	NA	NA	NA	NA	999	NA	NA	NA	NA	NA	NA	NA	NA
0041S	West Kiang	10	10-012	Sheep	Djallonke sheep	Female	1-3 years	No	≤3 months	No	Yes	Yes	Yes	034RBTanimal	-	-	NA	002ELISAanimal	-	0.105	3.06459	0.075	0.07	1.117	1.149	0.07	0.083	0.736	0.78	0.0725	1.0605	NA	NA	NA	NA	NA	NA	NA	NA	NA	999	NA	NA	NA	NA	NA	NA	NA	NA
0042G	West Kiang	11	11-001	Goat	West African Dwarf goat	Female	>3 years	Yes	>3 months	No	Yes	No	No	003RBTanimal	-	-	NA	003ELISAanimal	-	0.133	4.45092	0.069	0.09	1.321	1.242	0.095	0.102	0.846	0.6	0.0795	1.202	NA	NA	NA	NA	NA	NA	NA	NA	NA	999	NA	NA	NA	NA	NA	NA	NA	NA
0042S	West Kiang	10	10-012	Sheep	Djallonke sheep	Female	1-3 years	No	≤3 months	No	Yes	Yes	Yes	034RBTanimal	-	-	NA	002ELISAanimal	-	0.098	2.40453	0.075	0.07	1.117	1.149	0.07	0.083	0.736	0.78	0.0725	1.0605	NA	NA	NA	NA	NA	NA	NA	NA	NA	999	NA	NA	NA	NA	NA	NA	NA	NA
0043G	West Kiang	11	11-002	Goat	West African Dwarf goat	Female	<1 year	No	Never	No	Yes	No	No	003RBTanimal	-	-	NA	003ELISAanimal	-	0.075	-0.374376	0.069	0.09	1.321	1.242	0.095	0.102	0.846	0.6	0.0795	1.202	NA	NA	NA	NA	NA	NA	NA	NA	NA	999	NA	NA	NA	NA	NA	NA	NA	NA
0043S	West Kiang	10	10-012	Sheep	Djallonke sheep	Male	1-3 years	No	Never	No	Yes	No	No	034RBTanimal	-	-	NA	002ELISAanimal	-	0.102	2.78171	0.075	0.07	1.117	1.149	0.07	0.083	0.736	0.78	0.0725	1.0605	NA	NA	NA	NA	NA	NA	NA	NA	NA	999	NA	NA	NA	NA	NA	NA	NA	NA
0044G	West Kiang	11	11-002	Goat	West African Dwarf goat	Female	>3 years	No	>3 months	Yes	Yes	Yes	Yes	003RBTanimal	-	-	NA	003ELISAanimal	-	0.09	0.873544	0.069	0.09	1.321	1.242	0.095	0.102	0.846	0.6	0.0795	1.202	NA	NA	NA	NA	NA	NA	NA	NA	NA	999	NA	NA	NA	NA	NA	NA	NA	NA
0044S	West Kiang	10	10-012	Sheep	Djallonke sheep	Female	>3 years	Yes	Never	No	Yes	No	No	034RBTanimal	-	-	NA	002ELISAanimal	-	0.104	2.9703	0.075	0.07	1.117	1.149	0.07	0.083	0.736	0.78	0.0725	1.0605	NA	NA	NA	NA	NA	NA	NA	NA	NA	999	NA	NA	NA	NA	NA	NA	NA	NA
0045G	West Kiang	11	11-007	Goat	West African Dwarf goat	Female	>3 years	Yes	>3 months	No	Yes	No	No	003RBTanimal	-	-	NA	003ELISAanimal	-	0.085	0.457571	0.069	0.09	1.321	1.242	0.095	0.102	0.846	0.6	0.0795	1.202	NA	NA	NA	NA	NA	NA	NA	NA	NA	999	NA	NA	NA	NA	NA	NA	NA	NA
0045S	West Kiang	10	10-012	Sheep	Djallonke sheep	Female	1-3 years	No	Never	No	Yes	No	No	035RBTanimal	-	-	NA	002ELISAanimal	-	0.08	0.707214	0.075	0.07	1.117	1.149	0.07	0.083	0.736	0.78	0.0725	1.0605	NA	NA	NA	NA	NA	NA	NA	NA	NA	999	NA	NA	NA	NA	NA	NA	NA	NA
0046G	West Kiang	11	11-007	Goat	West African Dwarf goat	Female	>3 years	Yes	≤3 months	No	Yes	No	No	003RBTanimal	-	-	NA	003ELISAanimal	-	0.182	8.52745	0.069	0.09	1.321	1.242	0.095	0.102	0.846	0.6	0.0795	1.202	NA	NA	NA	NA	NA	NA	NA	NA	NA	999	NA	NA	NA	NA	NA	NA	NA	NA
0046S	West Kiang	10	10-014	Sheep	Djallonke sheep	Female	>3 years	No	≤1 month	No	Yes	Yes	Yes	035RBTanimal	-	-	NA	002ELISAanimal	-	0.104	2.9703	0.075	0.07	1.117	1.149	0.07	0.083	0.736	0.78	0.0725	1.0605	NA	NA	NA	NA	NA	NA	NA	NA	NA	999	NA	NA	NA	NA	NA	NA	NA	NA
0047G	West Kiang	11	11-007	Goat	West African Dwarf goat	Male	<1 year	No	Never	No	Yes	No	No	003RBTanimal	-	-	NA	003ELISAanimal	-	0.113	2.78702	0.069	0.09	1.321	1.242	0.095	0.102	0.846	0.6	0.0795	1.202	NA	NA	NA	NA	NA	NA	NA	NA	NA	999	NA	NA	NA	NA	NA	NA	NA	NA
0047S	West Kiang	10	10-001	Sheep	Djallonke sheep	Female	>3 years	Yes	≤3 months	No	Yes	No	No	035RBTanimal	+	+	NA	002ELISAanimal	-	0.083	0.990099	0.075	0.07	1.117	1.149	0.07	0.083	0.736	0.78	0.0725	1.0605	NA	NA	001CBRanimal	000/0	039RBTanimal	+	+	017ELISAanimal	-	0.1171	1.41811	0.089	0.0784	2.363	2.5149	0.1762	0.1682	2.1879
0048G	West Kiang	11	11-006	Goat	West African Dwarf goat	Male	1-3 years	No	Never	No	Yes	No	No	003RBTanimal	-	-	NA	003ELISAanimal	-	0.152	6.03161	0.069	0.09	1.321	1.242	0.095	0.102	0.846	0.6	0.0795	1.202	NA	NA	NA	NA	NA	NA	NA	NA	NA	999	NA	NA	NA	NA	NA	NA	NA	NA
0048S	West Kiang	10	10-001	Sheep	Djallonke sheep	Female	>3 years	No	≤3 months	No	Yes	No	No	035RBTanimal	-	-	NA	002ELISAanimal	-	0.104	2.9703	0.075	0.07	1.117	1.149	0.07	0.083	0.736	0.78	0.0725	1.0605	NA	NA	NA	NA	039RBTanimal	-	-	017ELISAanimal	-	0.1483	2.74281	0.089	0.0784	2.363	2.5149	0.1762	0.1682	2.1879
0049G	West Kiang	11	11-006	Goat	West African Dwarf goat	Female	>3 years	Yes	≤3 months	No	Yes	No	No	003RBTanimal	-	-	NA	003ELISAanimal	-	0.09	0.873544	0.069	0.09	1.321	1.242	0.095	0.102	0.846	0.6	0.0795	1.202	NA	NA	NA	NA	NA	NA	NA	NA	NA	999	NA	NA	NA	NA	NA	NA	NA	NA
0049S	West Kiang	10	10-001	Sheep	Djallonke sheep	Female	<1 year	Yes	Never	No	Yes	No	No	035RBTanimal	-	-	NA	002ELISAanimal	-	0.086	1.27298	0.075	0.07	1.117	1.149	0.07	0.083	0.736	0.78	0.0725	1.0605	NA	NA	NA	NA	039RBTanimal	-	-	017ELISAanimal	-	0.1464	2.66214	0.089	0.0784	2.363	2.5149	0.1762	0.1682	2.1879
0050G	West Kiang	11	11-010	Goat	West African Dwarf goat	Female	1-3 years	No	≤3 months	No	Yes	Yes	Yes	004RBTanimal	-	-	NA	003ELISAanimal	-	0.084	0.374376	0.069	0.09	1.321	1.242	0.095	0.102	0.846	0.6	0.0795	1.202	NA	NA	NA	NA	NA	NA	NA	NA	NA	999	NA	NA	NA	NA	NA	NA	NA	NA
0050S	West Kiang	10	10-001	Sheep	Djallonke sheep	Female	>3 years	Yes	≤3 months	No	Yes	No	No	035RBTanimal	-	-	NA	002ELISAanimal	-	0.088	1.46157	0.075	0.07	1.117	1.149	0.07	0.083	0.736	0.78	0.0725	1.0605	NA	NA	NA	NA	039RBTanimal	-	-	017ELISAanimal	-	0.1633	3.37968	0.089	0.0784	2.363	2.5149	0.1762	0.1682	2.1879
0051G	West Kiang	11	11-010	Goat	West African Dwarf goat	Female	>3 years	No	≤3 months	No	Yes	Yes	Yes	004RBTanimal	-	-	NA	003ELISAanimal	-	0.084	0.374376	0.069	0.09	1.321	1.242	0.095	0.102	0.846	0.6	0.0795	1.202	NA	NA	NA	NA	NA	NA	NA	NA	NA	999	NA	NA	NA	NA	NA	NA	NA	NA
0051S	West Kiang	10	10-001	Sheep	Djallonke sheep	Male	<1 year	No	Never	No	Yes	No	No	035RBTanimal	-	-	NA	002ELISAanimal	-	0.088	1.46157	0.075	0.07	1.117	1.149	0.07	0.083	0.736	0.78	0.0725	1.0605	NA	NA	NA	NA	039RBTanimal	-	-	017ELISAanimal	-	0.0958	0.513746	0.089	0.0784	2.363	2.5149	0.1762	0.1682	2.1879
0052G	West Kiang	11	11-010	Goat	West African Dwarf goat	Male	1-3 years	No	Never	No	Yes	No	No	004RBTanimal	-	-	NA	003ELISAanimal	-	0.072	-0.62396	0.069	0.09	1.321	1.242	0.095	0.102	0.846	0.6	0.0795	1.202	NA	NA	NA	NA	NA	NA	NA	NA	NA	999	NA	NA	NA	NA	NA	NA	NA	NA
0052S	West Kiang	5	05-005	Sheep	Djallonke sheep	Female	1-3 years	No	≤3 months	No	Yes	Yes	Yes	035RBTanimal	-	-	NA	002ELISAanimal	-	0.084	1.08439	0.075	0.07	1.117	1.149	0.07	0.083	0.736	0.78	0.0725	1.0605	NA	NA	NA	NA	NA	NA	NA	NA	NA	999	NA	NA	NA	NA	NA	NA	NA	NA
0053G	West Kiang	11	11-011	Goat	West African Dwarf goat	Female	1-3 years	Yes	Never	No	Yes	No	No	004RBTanimal	-	-	NA	003ELISAanimal	-	0.084	0.374376	0.069	0.09	1.321	1.242	0.095	0.102	0.846	0.6	0.0795	1.202	NA	NA	NA	NA	NA	NA	NA	NA	NA	999	NA	NA	NA	NA	NA	NA	NA	NA
0053S	West Kiang	5	05-013	Sheep	Djallonke sheep	Female	>3 years	No	≤2 weeks	No	Yes	Yes	Yes	035RBTanimal	-	-	NA	002ELISAanimal	-	0.104	2.9703	0.075	0.07	1.117	1.149	0.07	0.083	0.736	0.78	0.0725	1.0605	NA	NA	NA	NA	NA	NA	NA	NA	NA	999	NA	NA	NA	NA	NA	NA	NA	NA
0054G	West Kiang	11	11-011	Goat	West African Dwarf goat	Male	<1 year	No	Never	No	Yes	No	No	004RBTanimal	-	-	NA	003ELISAanimal	-	0.099	1.6223	0.069	0.09	1.321	1.242	0.095	0.102	0.846	0.6	0.0795	1.202	NA	NA	NA	NA	NA	NA	NA	NA	NA	999	NA	NA	NA	NA	NA	NA	NA	NA
0054S	West Kiang	5	05-013	Sheep	Djallonke sheep	Female	1-3 years	Yes	Never	No	Yes	No	No	035RBTanimal	-	-	NA	002ELISAanimal	-	0.1	2.59312	0.075	0.07	1.117	1.149	0.07	0.083	0.736	0.78	0.0725	1.0605	NA	NA	NA	NA	NA	NA	NA	NA	NA	999	NA	NA	NA	NA	NA	NA	NA	NA
0055G	West Kiang	11	11-015	Goat	West African Dwarf goat	Female	>3 years	No	≤1 month	No	Yes	Yes	Yes	004RBTanimal	-	-	NA	003ELISAanimal	-	0.097	1.45591	0.069	0.09	1.321	1.242	0.095	0.102	0.846	0.6	0.0795	1.202	NA	NA	NA	NA	NA	NA	NA	NA	NA	999	NA	NA	NA	NA	NA	NA	NA	NA
0055S	West Kiang	5	05-006	Sheep	Djallonke sheep	Male	1-3 years	No	Never	No	Yes	No	No	035RBTanimal	-	-	NA	002ELISAanimal	-	0.098	2.40453	0.075	0.07	1.117	1.149	0.07	0.083	0.736	0.78	0.0725	1.0605	NA	NA	NA	NA	NA	NA	NA	NA	NA	999	NA	NA	NA	NA	NA	NA	NA	NA
0056G	West Kiang	11	11-015	Goat	West African Dwarf goat	Female	>3 years	Yes	≤3 months	Yes	Yes	No	No	004RBTanimal	-	-	NA	003ELISAanimal	-	0.087	0.62396	0.069	0.09	1.321	1.242	0.095	0.102	0.846	0.6	0.0795	1.202	NA	NA	NA	NA	NA	NA	NA	NA	NA	999	NA	NA	NA	NA	NA	NA	NA	NA
0056S	West Kiang	5	05-006	Sheep	Djallonke sheep	Male	1-3 years	No	Never	No	Yes	No	No	035RBTanimal	-	-	NA	002ELISAanimal	-	0.098	2.40453	0.075	0.07	1.117	1.149	0.07	0.083	0.736	0.78	0.0725	1.0605	NA	NA	NA	NA	NA	NA	NA	NA	NA	999	NA	NA	NA	NA	NA	NA	NA	NA
0057G	West Kiang	11	11-015	Goat	West African Dwarf goat	Female	<1 year	Yes	Never	No	Yes	No	No	004RBTanimal	-	-	NA	003ELISAanimal	-	0.089	0.790349	0.069	0.09	1.321	1.242	0.095	0.102	0.846	0.6	0.0795	1.202	NA	NA	NA	NA	NA	NA	NA	NA	NA	999	NA	NA	NA	NA	NA	NA	NA	NA
0057S	West Kiang	5	05-006	Sheep	Djallonke sheep	Female	>3 years	Yes	>3 months	No	Yes	No	No	035RBTanimal	-	-	NA	002ELISAanimal	-	0.095	2.12164	0.075	0.07	1.117	1.149	0.07	0.083	0.736	0.78	0.0725	1.0605	NA	NA	NA	NA	NA	NA	NA	NA	NA	999	NA	NA	NA	NA	NA	NA	NA	NA
0058G	West Kiang	11	11-015	Goat	West African Dwarf goat	Female	>3 years	Yes	>3 months	No	Yes	No	No	004RBTanimal	-	-	NA	003ELISAanimal	-	0.089	0.790349	0.069	0.09	1.321	1.242	0.095	0.102	0.846	0.6	0.0795	1.202	NA	NA	NA	NA	NA	NA	NA	NA	NA	999	NA	NA	NA	NA	NA	NA	NA	NA
0058S	West Kiang	5	05-006	Sheep	Djallonke sheep	Female	1-3 years	Yes	Never	No	Yes	No	No	035RBTanimal	-	-	NA	002ELISAanimal	-	0.096	2.21594	0.075	0.07	1.117	1.149	0.07	0.083	0.736	0.78	0.0725	1.0605	NA	NA	NA	NA	NA	NA	NA	NA	NA	999	NA	NA	NA	NA	NA	NA	NA	NA
0059G	West Kiang	11	11-015	Goat	West African Dwarf goat	Female	>3 years	No	≤1 month	No	Yes	No	No	004RBTanimal	-	-	NA	003ELISAanimal	-	0.072	-0.62396	0.069	0.09	1.321	1.242	0.095	0.102	0.846	0.6	0.0795	1.202	NA	NA	NA	NA	NA	NA	NA	NA	NA	999	NA	NA	NA	NA	NA	NA	NA	NA
0059S	West Kiang	5	05-006	Sheep	Djallonke sheep	Male	<1 year	No	Never	No	Yes	No	No	035RBTanimal	-	-	NA	002ELISAanimal	-	0.079	0.612918	0.075	0.07	1.117	1.149	0.07	0.083	0.736	0.78	0.0725	1.0605	NA	NA	NA	NA	NA	NA	NA	NA	NA	999	NA	NA	NA	NA	NA	NA	NA	NA
0060G	West Kiang	11	11-012	Goat	West African Dwarf goat	Male	<1 year	No	Never	No	Yes	No	No	004RBTanimal	-	-	NA	003ELISAanimal	-	0.09	0.873544	0.069	0.09	1.321	1.242	0.095	0.102	0.846	0.6	0.0795	1.202	NA	NA	NA	NA	NA	NA	NA	NA	NA	999	NA	NA	NA	NA	NA	NA	NA	NA
0060S	West Kiang	5	05-007	Sheep	Djallonke sheep	Female	1-3 years	Yes	≤3 months	Yes	Yes	No	No	035RBTanimal	+	+	NA	002ELISAanimal	-	0.077	0.424328	0.075	0.07	1.117	1.149	0.07	0.083	0.736	0.78	0.0725	1.0605	NA	NA	001CBRanimal	000/0	039RBTanimal	-	-	017ELISAanimal	-	0.1548	3.01879	0.089	0.0784	2.363	2.5149	0.1762	0.1682	2.1879
0061G	West Kiang	11	11-012	Goat	West African Dwarf goat	Male	<1 year	No	Never	No	Yes	No	No	004RBTanimal	-	-	NA	003ELISAanimal	-	0.099	1.6223	0.069	0.09	1.321	1.242	0.095	0.102	0.846	0.6	0.0795	1.202	NA	NA	NA	NA	NA	NA	NA	NA	NA	999	NA	NA	NA	NA	NA	NA	NA	NA
0061S	West Kiang	5	05-007	Sheep	Djallonke sheep	Male	<1 year	No	Never	No	Yes	No	No	035RBTanimal	-	-	NA	002ELISAanimal	-	0.086	1.27298	0.075	0.07	1.117	1.149	0.07	0.083	0.736	0.78	0.0725	1.0605	NA	NA	NA	NA	039RBTanimal	-	-	017ELISAanimal	-	0.1423	2.48806	0.089	0.0784	2.363	2.5149	0.1762	0.1682	2.1879
0062G	West Kiang	11	11-012	Goat	West African Dwarf goat	Female	>3 years	Yes	>3 months	No	Yes	No	No	004RBTanimal	-	-	NA	003ELISAanimal	-	0.085	0.457571	0.069	0.09	1.321	1.242	0.095	0.102	0.846	0.6	0.0795	1.202	NA	NA	NA	NA	NA	NA	NA	NA	NA	999	NA	NA	NA	NA	NA	NA	NA	NA
0062S	West Kiang	3	03-010	Sheep	Djallonke sheep	Male	1-3 years	No	Never	No	Yes	No	No	035RBTanimal	-	-	NA	002ELISAanimal	-	0.098	2.40453	0.075	0.07	1.117	1.149	0.07	0.083	0.736	0.78	0.0725	1.0605	NA	NA	NA	NA	039RBTanimal	-	-	017ELISAanimal	-	0.1456	2.62817	0.089	0.0784	2.363	2.5149	0.1762	0.1682	2.1879
0063G	West Kiang	11	11-012	Goat	West African Dwarf goat	Female	1-3 years	Yes	N≤2 weeks	No	Yes	No	No	004RBTanimal	-	-	NA	003ELISAanimal	-	0.089	0.790349	0.069	0.09	1.321	1.242	0.095	0.102	0.846	0.6	0.0795	1.202	NA	NA	NA	NA	NA	NA	NA	NA	NA	999	NA	NA	NA	NA	NA	NA	NA	NA
0063S	West Kiang	3	03-010	Sheep	Djallonke sheep	Female	1-3 years	Yes	Never	No	Yes	No	No	035RBTanimal	+	+	2nd time testing in Gambia not positive	002ELISAanimal	-	0.089	1.55587	0.075	0.07	1.117	1.149	0.07	0.083	0.736	0.78	0.0725	1.0605	NA	NA	001CBRanimal	000/0	039RBTanimal	-	-	017ELISAanimal	-	0.0972	0.573188	0.089	0.0784	2.363	2.5149	0.1762	0.1682	2.1879
0064G	West Kiang	11	11-012	Goat	West African Dwarf goat	Female	>3 years	Yes	>3 months	No	Yes	No	No	004RBTanimal	-	-	NA	003ELISAanimal	-	0.108	2.37105	0.069	0.09	1.321	1.242	0.095	0.102	0.846	0.6	0.0795	1.202	NA	NA	NA	NA	NA	NA	NA	NA	NA	999	NA	NA	NA	NA	NA	NA	NA	NA
0064S	West Kiang	3	03-010	Sheep	Djallonke sheep	Female	1-3 years	Yes	Never	No	Yes	No	No	035RBTanimal	-	-	NA	002ELISAanimal	-	0.094	2.02735	0.075	0.07	1.117	1.149	0.07	0.083	0.736	0.78	0.0725	1.0605	NA	NA	NA	NA	039RBTanimal	-	-	017ELISAanimal	-	0.1148	1.32045	0.089	0.0784	2.363	2.5149	0.1762	0.1682	2.1879
0065G	West Kiang	11	11-008	Goat	West African Dwarf goat	Female	>3 years	Yes	Never	No	Yes	No	No	004RBTanimal	-	-	NA	003ELISAanimal	-	0.158	6.53078	0.069	0.09	1.321	1.242	0.095	0.102	0.846	0.6	0.0795	1.202	NA	NA	NA	NA	NA	NA	NA	NA	NA	999	NA	NA	NA	NA	NA	NA	NA	NA
0065S	West Kiang	3	03-010	Sheep	Djallonke sheep	Female	>3 years	No	≤3 months	No	Yes	Yes	Yes	035RBTanimal	-	-	NA	002ELISAanimal	-	0.089	1.55587	0.075	0.07	1.117	1.149	0.07	0.083	0.736	0.78	0.0725	1.0605	-	-	NA	NA	039RBTanimal	-	-	017ELISAanimal	-	0.2645	7.67647	0.089	0.0784	2.363	2.5149	0.1762	0.1682	2.1879
0066G	West Kiang	11	11-008	Goat	West African Dwarf goat	Female	>3 years	No	≤1 month	No	Yes	Yes	Yes	004RBTanimal	-	-	NA	003ELISAanimal	-	0.075	-0.374376	0.069	0.09	1.321	1.242	0.095	0.102	0.846	0.6	0.0795	1.202	NA	NA	NA	NA	NA	NA	NA	NA	NA	999	NA	NA	NA	NA	NA	NA	NA	NA
0066S	West Kiang	3	03-001	Sheep	Djallonke sheep	Male	<1 year	No	Never	No	Yes	No	No	035RBTanimal	-	-	NA	002ELISAanimal	-	0.09	1.65017	0.075	0.07	1.117	1.149	0.07	0.083	0.736	0.78	0.0725	1.0605	NA	NA	NA	NA	NA	NA	NA	NA	NA	999	NA	NA	NA	NA	NA	NA	NA	NA
0067G	West Kiang	11	11-008	Goat	West African Dwarf goat	Female	>3 years	Yes	>3 months	No	Yes	No	No	004RBTanimal	-	-	NA	003ELISAanimal	-	0.087	0.62396	0.069	0.09	1.321	1.242	0.095	0.102	0.846	0.6	0.0795	1.202	NA	NA	NA	NA	NA	NA	NA	NA	NA	999	NA	NA	NA	NA	NA	NA	NA	NA
0067S	West Kiang	3	03-001	Sheep	Djallonke sheep	Male	<1 year	No	Never	No	Yes	No	No	035RBTanimal	-	-	NA	002ELISAanimal	-	0.079	0.612918	0.075	0.07	1.117	1.149	0.07	0.083	0.736	0.78	0.0725	1.0605	NA	NA	NA	NA	NA	NA	NA	NA	NA	999	NA	NA	NA	NA	NA	NA	NA	NA
0068G	West Kiang	11	11-009	Goat	West African Dwarf goat	Female	>3 years	Yes	>3 months	No	Yes	No	No	004RBTanimal	-	-	NA	003ELISAanimal	-	0.117	3.1198	0.069	0.09	1.321	1.242	0.095	0.102	0.846	0.6	0.0795	1.202	NA	NA	NA	NA	NA	NA	NA	NA	NA	999	NA	NA	NA	NA	NA	NA	NA	NA
0068S	West Kiang	3	03-001	Sheep	Djallonke sheep	Female	1-3 years	No	Never	No	Yes	No	No	035RBTanimal	-	-	NA	002ELISAanimal	-	0.098	2.40453	0.075	0.07	1.117	1.149	0.07	0.083	0.736	0.78	0.0725	1.0605	NA	NA	NA	NA	NA	NA	NA	NA	NA	999	NA	NA	NA	NA	NA	NA	NA	NA
0069G	West Kiang	11	11-009	Goat	West African Dwarf goat	Female	>3 years	Yes	≤3 months	No	Yes	No	No	004RBTanimal	-	-	NA	003ELISAanimal	-	0.095	1.28952	0.069	0.09	1.321	1.242	0.095	0.102	0.846	0.6	0.0795	1.202	NA	NA	NA	NA	NA	NA	NA	NA	NA	999	NA	NA	NA	NA	NA	NA	NA	NA
0069S	West Kiang	3	03-001	Sheep	Djallonke sheep	Female	1-3 years	No	Never	No	Yes	No	No	035RBTanimal	-	-	NA	002ELISAanimal	-	0.085	1.17869	0.075	0.07	1.117	1.149	0.07	0.083	0.736	0.78	0.0725	1.0605	NA	NA	NA	NA	NA	NA	NA	NA	NA	999	NA	NA	NA	NA	NA	NA	NA	NA
0070G	West Kiang	11	11-013	Goat	West African Dwarf goat	Female	>3 years	No	≤1 month	No	Yes	Yes	Yes	004RBTanimal	-	-	NA	003ELISAanimal	-	0.13	4.20133	0.069	0.09	1.321	1.242	0.095	0.102	0.846	0.6	0.0795	1.202	NA	NA	NA	NA	NA	NA	NA	NA	NA	999	NA	NA	NA	NA	NA	NA	NA	NA
0070S	West Kiang	3	03-003	Sheep	Djallonke sheep	Male	<1 year	No	Never	No	Yes	No	No	035RBTanimal	-	-	NA	002ELISAanimal	-	0.097	2.31023	0.075	0.07	1.117	1.149	0.07	0.083	0.736	0.78	0.0725	1.0605	NA	NA	NA	NA	039RBTanimal	-	-	017ELISAanimal	-	0.1956	4.75109	0.089	0.0784	2.363	2.5149	0.1762	0.1682	2.1879
0071G	West Kiang	11	11-013	Goat	West African Dwarf goat	Female	1-3 years	Yes	Never	No	Yes	No	No	004RBTanimal	-	-	NA	003ELISAanimal	-	0.109	2.45424	0.069	0.09	1.321	1.242	0.095	0.102	0.846	0.6	0.0795	1.202	NA	NA	NA	NA	NA	NA	NA	NA	NA	999	NA	NA	NA	NA	NA	NA	NA	NA
0071S	West Kiang	3	03-003	Sheep	Djallonke sheep	Female	1-3 years	Yes	≤3 months	No	Yes	No	No	035RBTanimal	+	+	NA	002ELISAanimal	-	0.1	2.59312	0.075	0.07	1.117	1.149	0.07	0.083	0.736	0.78	0.0725	1.0605	NA	NA	001CBRanimal	000/0	039RBTanimal	-	-	017ELISAanimal	-	0.2796	8.31759	0.089	0.0784	2.363	2.5149	0.1762	0.1682	2.1879
0072G	West Kiang	11	11-013	Goat	West African Dwarf goat	Female	>3 years	No	>3 months	Yes	Yes	No	No	004RBTanimal	-	-	NA	003ELISAanimal	-	0.091	0.956739	0.069	0.09	1.321	1.242	0.095	0.102	0.846	0.6	0.0795	1.202	NA	NA	NA	NA	NA	NA	NA	NA	NA	999	NA	NA	NA	NA	NA	NA	NA	NA
0072S	West Kiang	3	03-003	Sheep	Djallonke sheep	Male	<1 year	No	Never	No	Yes	No	No	035RBTanimal	-	-	NA	002ELISAanimal	-	0.104	2.9703	0.075	0.07	1.117	1.149	0.07	0.083	0.736	0.78	0.0725	1.0605	NA	NA	NA	NA	039RBTanimal	-	-	017ELISAanimal	-	0.2461	6.89523	0.089	0.0784	2.363	2.5149	0.1762	0.1682	2.1879
0073G	West Kiang	11	11-004	Goat	West African Dwarf goat	Male	<1 year	No	Never	No	Yes	No	No	004RBTanimal	-	-	NA	003ELISAanimal	-	0.086	0.540765	0.069	0.09	1.321	1.242	0.095	0.102	0.846	0.6	0.0795	1.202	NA	NA	NA	NA	NA	NA	NA	NA	NA	999	NA	NA	NA	NA	NA	NA	NA	NA
0073S	West Kiang	3	03-009	Sheep	Djallonke sheep	Female	>3 years	Yes	≤3 months	No	Yes	No	No	035RBTanimal	-	-	NA	002ELISAanimal	-	0.082	0.895804	0.075	0.07	1.117	1.149	0.07	0.083	0.736	0.78	0.0725	1.0605	NA	NA	NA	NA	NA	NA	NA	NA	NA	999	NA	NA	NA	NA	NA	NA	NA	NA
0074G	West Kiang	11	11-004	Goat	West African Dwarf goat	Male	<1 year	No	Never	No	Yes	No	No	004RBTanimal	-	-	NA	003ELISAanimal	-	0.101	1.78869	0.069	0.09	1.321	1.242	0.095	0.102	0.846	0.6	0.0795	1.202	NA	NA	NA	NA	NA	NA	NA	NA	NA	999	NA	NA	NA	NA	NA	NA	NA	NA
0074S	West Kiang	3	03-009	Sheep	Djallonke sheep	Male	<1 year	No	Never	No	Yes	No	No	035RBTanimal	-	-	NA	002ELISAanimal	-	0.078	0.518623	0.075	0.07	1.117	1.149	0.07	0.083	0.736	0.78	0.0725	1.0605	NA	NA	NA	NA	NA	NA	NA	NA	NA	999	NA	NA	NA	NA	NA	NA	NA	NA
0075G	West Kiang	1	01-001	Goat	West African Dwarf goat	Female	>3 years	No	≤1 month	No	Yes	Yes	Yes	004RBTanimal	-	-	NA	003ELISAanimal	-	0.139	4.95008	0.069	0.09	1.321	1.242	0.095	0.102	0.846	0.6	0.0795	1.202	NA	NA	NA	NA	NA	NA	NA	NA	NA	999	NA	NA	NA	NA	NA	NA	NA	NA
0075S	West Kiang	3	03-011	Sheep	Djallonke sheep	Female	>3 years	No	≤2 weeks	No	Yes	Yes	Yes	035RBTanimal	+	+	NA	002ELISAanimal	-	0.092	1.83876	0.075	0.07	1.117	1.149	0.07	0.083	0.736	0.78	0.0725	1.0605	-	-	001CBRanimal	000/0	039RBTanimal	+	+	017ELISAanimal	-	0.3205	10.0541	0.089	0.0784	2.363	2.5149	0.1762	0.1682	2.1879
0076G	West Kiang	1	01-001	Goat	West African Dwarf goat	Female	<1 year	No	Never	No	Yes	No	No	004RBTanimal	-	-	NA	003ELISAanimal	-	0.075	-0.374376	0.069	0.09	1.321	1.242	0.095	0.102	0.846	0.6	0.0795	1.202	NA	NA	NA	NA	NA	NA	NA	NA	NA	999	NA	NA	NA	NA	NA	NA	NA	NA
0076S	West Kiang	3	03-011	Sheep	Djallonke sheep	Female	>3 years	Yes	Never	No	Yes	No	No	035RBTanimal	-	-	NA	002ELISAanimal	-	0.086	1.27298	0.075	0.07	1.117	1.149	0.07	0.083	0.736	0.78	0.0725	1.0605	NA	NA	NA	NA	039RBTanimal	-	-	017ELISAanimal	-	0.1465	2.66638	0.089	0.0784	2.363	2.5149	0.1762	0.1682	2.1879
0077G	West Kiang	1	01-001	Goat	West African Dwarf goat	Male	<1 year	No	Never	No	Yes	No	No	004RBTanimal	-	-	NA	003ELISAanimal	-	0.102	1.87188	0.069	0.09	1.321	1.242	0.095	0.102	0.846	0.6	0.0795	1.202	NA	NA	NA	NA	NA	NA	NA	NA	NA	999	NA	NA	NA	NA	NA	NA	NA	NA
0077S	West Kiang	29	29-012	Sheep	Djallonke sheep	Female	>3 years	Yes	>3 months	No	Yes	No	No	036RBTanimal	-	-	NA	002ELISAanimal	-	0.076	0.330033	0.075	0.07	1.117	1.149	0.07	0.083	0.736	0.78	0.0725	1.0605	NA	NA	NA	NA	NA	NA	NA	NA	NA	999	NA	NA	NA	NA	NA	NA	NA	NA
0078G	West Kiang	1	01-001	Goat	West African Dwarf goat	Male	<1 year	No	Never	No	Yes	No	No	004RBTanimal	-	-	NA	003ELISAanimal	-	0.128	4.03494	0.069	0.09	1.321	1.242	0.095	0.102	0.846	0.6	0.0795	1.202	NA	NA	NA	NA	NA	NA	NA	NA	NA	999	NA	NA	NA	NA	NA	NA	NA	NA
0078S	West Kiang	29	29-008	Sheep	Djallonke sheep	Female	1-3 years	No	>3 months	No	Yes	No	No	036RBTanimal	-	-	NA	002ELISAanimal	-	0.089	1.55587	0.075	0.07	1.117	1.149	0.07	0.083	0.736	0.78	0.0725	1.0605	NA	NA	NA	NA	NA	NA	NA	NA	NA	999	NA	NA	NA	NA	NA	NA	NA	NA
0079G	West Kiang	1	01-003	Goat	West African Dwarf goat	Female	<1 year	No	Never	No	Yes	No	No	004RBTanimal	-	-	NA	003ELISAanimal	-	0.085	0.457571	0.069	0.09	1.321	1.242	0.095	0.102	0.846	0.6	0.0795	1.202	NA	NA	NA	NA	NA	NA	NA	NA	NA	999	NA	NA	NA	NA	NA	NA	NA	NA
0079S	West Kiang	29	29-008	Sheep	Djallonke sheep	Female	1-3 years	No	Never	No	Yes	No	No	036RBTanimal	-	-	NA	002ELISAanimal	-	0.082	0.895804	0.075	0.07	1.117	1.149	0.07	0.083	0.736	0.78	0.0725	1.0605	NA	NA	NA	NA	NA	NA	NA	NA	NA	999	NA	NA	NA	NA	NA	NA	NA	NA
0080G	West Kiang	1	01-003	Goat	West African Dwarf goat	Female	>3 years	Yes	≤3 months	No	Yes	No	No	004RBTanimal	-	-	NA	003ELISAanimal	-	0.089	0.790349	0.069	0.09	1.321	1.242	0.095	0.102	0.846	0.6	0.0795	1.202	NA	NA	NA	NA	NA	NA	NA	NA	NA	999	NA	NA	NA	NA	NA	NA	NA	NA
0080S	West Kiang	29	29-008	Sheep	Djallonke sheep	Male	>3 years	No	Never	No	Yes	No	No	036RBTanimal	-	-	NA	002ELISAanimal	-	0.094	2.02735	0.075	0.07	1.117	1.149	0.07	0.083	0.736	0.78	0.0725	1.0605	NA	NA	NA	NA	NA	NA	NA	NA	NA	999	NA	NA	NA	NA	NA	NA	NA	NA
0081G	West Kiang	1	01-003	Goat	West African Dwarf goat	Female	1-3 years	Yes	Never	No	Yes	No	No	004RBTanimal	-	-	NA	003ELISAanimal	-	0.086	0.540765	0.069	0.09	1.321	1.242	0.095	0.102	0.846	0.6	0.0795	1.202	NA	NA	NA	NA	NA	NA	NA	NA	NA	999	NA	NA	NA	NA	NA	NA	NA	NA
0081S	West Kiang	29	29-003	Sheep	Djallonke sheep	Male	<1 year	No	Never	No	Yes	No	No	036RBTanimal	-	-	NA	002ELISAanimal	-	0.091	1.74446	0.075	0.07	1.117	1.149	0.07	0.083	0.736	0.78	0.0725	1.0605	NA	NA	NA	NA	NA	NA	NA	NA	NA	999	NA	NA	NA	NA	NA	NA	NA	NA
0082G	West Kiang	1	01-003	Goat	West African Dwarf goat	Female	1-3 years	Yes	Never	No	Yes	No	No	005RBTanimal	-	-	NA	003ELISAanimal	-	0.092	1.03993	0.069	0.09	1.321	1.242	0.095	0.102	0.846	0.6	0.0795	1.202	NA	NA	NA	NA	NA	NA	NA	NA	NA	999	NA	NA	NA	NA	NA	NA	NA	NA
0082S	West Kiang	29	29-003	Sheep	Djallonke sheep	Male	<1 year	No	Never	No	Yes	No	No	036RBTanimal	-	-	NA	002ELISAanimal	-	0.099	2.49882	0.075	0.07	1.117	1.149	0.07	0.083	0.736	0.78	0.0725	1.0605	NA	NA	NA	NA	NA	NA	NA	NA	NA	999	NA	NA	NA	NA	NA	NA	NA	NA
0083G	West Kiang	1	01-002	Goat	Sahelian goat	Female	1-3 years	No	≤1 month	Yes	Yes	No	No	005RBTanimal	-	-	NA	003ELISAanimal	-	0.129	4.11814	0.069	0.09	1.321	1.242	0.095	0.102	0.846	0.6	0.0795	1.202	NA	NA	NA	NA	NA	NA	NA	NA	NA	999	NA	NA	NA	NA	NA	NA	NA	NA
0083S	West Kiang	29	29-003	Sheep	Djallonke sheep	Female	<1 year	No	Never	No	Yes	No	No	036RBTanimal	-	-	NA	002ELISAanimal	-	0.084	1.08439	0.075	0.07	1.117	1.149	0.07	0.083	0.736	0.78	0.0725	1.0605	NA	NA	NA	NA	NA	NA	NA	NA	NA	999	NA	NA	NA	NA	NA	NA	NA	NA
0084G	West Kiang	1	01-002	Goat	West African Dwarf goat	Female	1-3 years	No	≤1 month	No	Yes	No	No	005RBTanimal	-	-	NA	003ELISAanimal	-	0.124	3.70216	0.069	0.09	1.321	1.242	0.095	0.102	0.846	0.6	0.0795	1.202	NA	NA	NA	NA	NA	NA	NA	NA	NA	999	NA	NA	NA	NA	NA	NA	NA	NA
0084S	West Kiang	27	27-006	Sheep	Djallonke sheep	Male	<1 year	No	Never	No	Yes	No	No	036RBTanimal	+	+	NA	002ELISAanimal	-	0.091	1.74446	0.075	0.07	1.117	1.149	0.07	0.083	0.736	0.78	0.0725	1.0605	NA	NA	001CBRanimal	000/0	039RBTanimal	+	+	017ELISAanimal	-	0.1296	1.94884	0.089	0.0784	2.363	2.5149	0.1762	0.1682	2.1879
0085G	West Kiang	1	01-002	Goat	West African Dwarf goat	Female	<1 year	No	Never	No	Yes	No	No	005RBTanimal	-	-	NA	003ELISAanimal	-	0.091	0.956739	0.069	0.09	1.321	1.242	0.095	0.102	0.846	0.6	0.0795	1.202	NA	NA	NA	NA	NA	NA	NA	NA	NA	999	NA	NA	NA	NA	NA	NA	NA	NA
0085S	West Kiang	27	27-006	Sheep	Djallonke sheep	Male	<1 year	No	Never	No	Yes	No	No	036RBTanimal	-	-	NA	002ELISAanimal	-	0.082	0.895804	0.075	0.07	1.117	1.149	0.07	0.083	0.736	0.78	0.0725	1.0605	NA	NA	NA	NA	039RBTanimal	-	-	017ELISAanimal	-	0.1192	1.50727	0.089	0.0784	2.363	2.5149	0.1762	0.1682	2.1879
0086G	West Kiang	1	01-005	Goat	West African Dwarf goat	Female	>3 years	No	≤3 months	No	Yes	Yes	Yes	005RBTanimal	-	-	NA	003ELISAanimal	-	0.093	1.12313	0.069	0.09	1.321	1.242	0.095	0.102	0.846	0.6	0.0795	1.202	NA	NA	NA	NA	NA	NA	NA	NA	NA	999	NA	NA	NA	NA	NA	NA	NA	NA
0086S	West Kiang	27	27-006	Sheep	Djallonke sheep	Female	1-3 years	Yes	>3 months	No	Yes	No	No	036RBTanimal	-	-	NA	002ELISAanimal	-	0.098	2.40453	0.075	0.07	1.117	1.149	0.07	0.083	0.736	0.78	0.0725	1.0605	NA	NA	NA	NA	039RBTanimal	+	+	017ELISAanimal	-	0.1562	3.07823	0.089	0.0784	2.363	2.5149	0.1762	0.1682	2.1879
0087G	West Kiang	1	01-005	Goat	West African Dwarf goat	Female	1-3 years	No	≤3 months	No	Yes	No	No	005RBTanimal	-	-	NA	003ELISAanimal	-	0.089	0.790349	0.069	0.09	1.321	1.242	0.095	0.102	0.846	0.6	0.0795	1.202	NA	NA	NA	NA	NA	NA	NA	NA	NA	999	NA	NA	NA	NA	NA	NA	NA	NA
0087S	West Kiang	27	27-006	Sheep	Djallonke sheep	Female	1-3 years	Yes	>3 months	No	Yes	No	No	036RBTanimal	-	-	NA	002ELISAanimal	-	0.088	1.46157	0.075	0.07	1.117	1.149	0.07	0.083	0.736	0.78	0.0725	1.0605	NA	NA	NA	NA	039RBTanimal	+	+	017ELISAanimal	-	0.1605	3.2608	0.089	0.0784	2.363	2.5149	0.1762	0.1682	2.1879
0088G	West Kiang	1	01-006	Goat	West African Dwarf goat	Female	>3 years	Yes	≤3 months	No	Yes	No	No	005RBTanimal	-	-	NA	003ELISAanimal	-	0.083	0.291181	0.069	0.09	1.321	1.242	0.095	0.102	0.846	0.6	0.0795	1.202	NA	NA	NA	NA	NA	NA	NA	NA	NA	999	NA	NA	NA	NA	NA	NA	NA	NA
0088S	West Kiang	27	27-006	Sheep	Djallonke sheep	Female	>3 years	No	>3 months	No	Yes	No	No	036RBTanimal	-	-	NA	002ELISAanimal	-	0.12	4.47902	0.075	0.07	1.117	1.149	0.07	0.083	0.736	0.78	0.0725	1.0605	NA	NA	NA	NA	039RBTanimal	-	-	017ELISAanimal	-	0.2743	8.09256	0.089	0.0784	2.363	2.5149	0.1762	0.1682	2.1879
0089G	West Kiang	1	01-006	Goat	West African Dwarf goat	Female	1-3 years	No	Never	No	Yes	No	No	005RBTanimal	-	-	NA	008ELISAanimal	-	0.17	6.37584	0.08	0.089	1.405	1.446	0.106	0.098	0.949	0.983	0.0845	1.341	NA	NA	NA	NA	NA	NA	NA	NA	NA	999	NA	NA	NA	NA	NA	NA	NA	NA
0089S	West Kiang	27	27-006	Sheep	Djallonke sheep	Female	>3 years	No	≤2 weeks	No	Yes	Yes	Yes	036RBTanimal	-	-	NA	002ELISAanimal	-	0.093	1.93305	0.075	0.07	1.117	1.149	0.07	0.083	0.736	0.78	0.0725	1.0605	-	-	NA	NA	039RBTanimal	-	-	017ELISAanimal	-	0.109	1.0742	0.089	0.0784	2.363	2.5149	0.1762	0.1682	2.1879
0090G	West Kiang	1	01-006	Goat	West African Dwarf goat	Male	1-3 years	No	Never	No	Yes	No	No	005RBTanimal	-	-	NA	008ELISAanimal	-	0.09	0.410142	0.08	0.089	1.405	1.446	0.106	0.098	0.949	0.983	0.0845	1.341	NA	NA	NA	NA	NA	NA	NA	NA	NA	999	NA	NA	NA	NA	NA	NA	NA	NA
0090S	West Kiang	27	27-005	Sheep	Djallonke sheep	Female	>3 years	Yes	>3 months	No	Yes	No	No	036RBTanimal	-	-	NA	002ELISAanimal	-	0.082	0.895804	0.075	0.07	1.117	1.149	0.07	0.083	0.736	0.78	0.0725	1.0605	NA	NA	NA	NA	039RBTanimal	-	-	017ELISAanimal	-	0.2214	5.84651	0.089	0.0784	2.363	2.5149	0.1762	0.1682	2.1879
0091G	West Kiang	1	01-006	Goat	West African Dwarf goat	Female	>3 years	No	Never	No	Yes	Yes	Yes	005RBTanimal	-	-	NA	008ELISAanimal	-	0.085	0.0372856	0.08	0.089	1.405	1.446	0.106	0.098	0.949	0.983	0.0845	1.341	NA	NA	NA	NA	NA	NA	NA	NA	NA	999	NA	NA	NA	NA	NA	NA	NA	NA
0091S	West Kiang	27	27-005	Sheep	Djallonke sheep	Male	<1 year	No	Never	No	Yes	No	No	036RBTanimal	-	-	NA	002ELISAanimal	-	0.092	1.83876	0.075	0.07	1.117	1.149	0.07	0.083	0.736	0.78	0.0725	1.0605	NA	NA	NA	NA	039RBTanimal	-	-	017ELISAanimal	-	0.1776	3.98684	0.089	0.0784	2.363	2.5149	0.1762	0.1682	2.1879
0092G	West Kiang	1	01-006	Goat	West African Dwarf goat	Male	<1 year	No	Never	No	Yes	No	No	005RBTanimal	-	-	NA	008ELISAanimal	-	0.088	0.260999	0.08	0.089	1.405	1.446	0.106	0.098	0.949	0.983	0.0845	1.341	NA	NA	NA	NA	NA	NA	NA	NA	NA	999	NA	NA	NA	NA	NA	NA	NA	NA
0092S	West Kiang	27	27-005	Sheep	Djallonke sheep	Female	>3 years	Yes	>3 months	No	Yes	No	No	036RBTanimal	+	+	NA	002ELISAanimal	-	0.12	4.47902	0.075	0.07	1.117	1.149	0.07	0.083	0.736	0.78	0.0725	1.0605	NA	NA	001CBRanimal	000/0	039RBTanimal	+	+	017ELISAanimal	-	0.4052	13.6504	0.089	0.0784	2.363	2.5149	0.1762	0.1682	2.1879
0093G	West Kiang	1	01-014	Goat	West African Dwarf goat	Female	1-3 years	Yes	N≤2 weeks	Yes	Yes	No	No	005RBTanimal	-	-	NA	008ELISAanimal	-	0.18	7.12155	0.08	0.089	1.405	1.446	0.106	0.098	0.949	0.983	0.0845	1.341	NA	NA	NA	NA	NA	NA	NA	NA	NA	999	NA	NA	NA	NA	NA	NA	NA	NA
0093S	West Kiang	27	27-008	Sheep	Djallonke sheep	Female	>3 years	No	≤3 months	No	Yes	Yes	Yes	036RBTanimal	-	-	NA	002ELISAanimal	-	0.084	1.08439	0.075	0.07	1.117	1.149	0.07	0.083	0.736	0.78	0.0725	1.0605	NA	NA	NA	NA	NA	NA	NA	NA	NA	999	NA	NA	NA	NA	NA	NA	NA	NA
0094G	West Kiang	1	01-014	Goat	West African Dwarf goat	Female	<1 year	Yes	≤3 months	Yes	Yes	No	No	005RBTanimal	-	-	NA	008ELISAanimal	-	0.166	6.07755	0.08	0.089	1.405	1.446	0.106	0.098	0.949	0.983	0.0845	1.341	NA	NA	NA	NA	NA	NA	NA	NA	NA	999	NA	NA	NA	NA	NA	NA	NA	NA
0094S	West Kiang	27	27-002	Sheep	cross breed	Female	>3 years	No	≤2 weeks	No	Yes	Yes	Yes	036RBTanimal	-	-	NA	002ELISAanimal	-	0.099	2.49882	0.075	0.07	1.117	1.149	0.07	0.083	0.736	0.78	0.0725	1.0605	NA	NA	NA	NA	NA	NA	NA	NA	NA	999	NA	NA	NA	NA	NA	NA	NA	NA
0095G	West Kiang	1	01-014	Goat	West African Dwarf goat	Female	>3 years	No	≤3 months	No	Yes	Yes	Yes	005RBTanimal	-	-	NA	008ELISAanimal	-	0.095	0.782998	0.08	0.089	1.405	1.446	0.106	0.098	0.949	0.983	0.0845	1.341	NA	NA	NA	NA	NA	NA	NA	NA	NA	999	NA	NA	NA	NA	NA	NA	NA	NA
0095S	West Kiang	27	27-002	Sheep	cross breed	Female	>3 years	No	≤3 months	No	Yes	Yes	Yes	036RBTanimal	-	-	NA	002ELISAanimal	-	0.109	3.44177	0.075	0.07	1.117	1.149	0.07	0.083	0.736	0.78	0.0725	1.0605	NA	NA	NA	NA	NA	NA	NA	NA	NA	999	NA	NA	NA	NA	NA	NA	NA	NA
0096G	West Kiang	1	01-015	Goat	West African Dwarf goat	Female	>3 years	No	≤3 months	No	Yes	NA	NA	005RBTanimal	-	-	NA	008ELISAanimal	-	0.086	0.111857	0.08	0.089	1.405	1.446	0.106	0.098	0.949	0.983	0.0845	1.341	NA	NA	NA	NA	NA	NA	NA	NA	NA	999	NA	NA	NA	NA	NA	NA	NA	NA
0096S	West Kiang	27	27-002	Sheep	cross breed	Female	1-3 years	No	≤2 weeks	No	Yes	Yes	Yes	036RBTanimal	-	-	NA	002ELISAanimal	-	0.111	3.63036	0.075	0.07	1.117	1.149	0.07	0.083	0.736	0.78	0.0725	1.0605	NA	NA	NA	NA	NA	NA	NA	NA	NA	999	NA	NA	NA	NA	NA	NA	NA	NA
0097G	West Kiang	1	01-015	Goat	West African Dwarf goat	Male	<1 year	No	Never	No	Yes	NA	NA	005RBTanimal	-	-	NA	008ELISAanimal	-	0.124	2.94556	0.08	0.089	1.405	1.446	0.106	0.098	0.949	0.983	0.0845	1.341	NA	NA	NA	NA	NA	NA	NA	NA	NA	999	NA	NA	NA	NA	NA	NA	NA	NA
0097S	West Kiang	27	27-002	Sheep	Djallonke sheep	Female	<1 year	No	Never	No	Yes	No	No	036RBTanimal	-	-	NA	002ELISAanimal	-	0.105	3.06459	0.075	0.07	1.117	1.149	0.07	0.083	0.736	0.78	0.0725	1.0605	NA	NA	NA	NA	NA	NA	NA	NA	NA	999	NA	NA	NA	NA	NA	NA	NA	NA
0098G	West Kiang	1	01-015	Goat	West African Dwarf goat	Male	<1 year	No	Never	No	Yes	NA	NA	005RBTanimal	-	-	NA	008ELISAanimal	-	0.118	2.49814	0.08	0.089	1.405	1.446	0.106	0.098	0.949	0.983	0.0845	1.341	NA	NA	NA	NA	NA	NA	NA	NA	NA	999	NA	NA	NA	NA	NA	NA	NA	NA
0098S	West Kiang	27	27-002	Sheep	Djallonke sheep	Female	>3 years	Yes	>3 months	No	Yes	No	No	036RBTanimal	-	-	NA	002ELISAanimal	-	0.101	2.68741	0.075	0.07	1.117	1.149	0.07	0.083	0.736	0.78	0.0725	1.0605	NA	NA	NA	NA	NA	NA	NA	NA	NA	999	NA	NA	NA	NA	NA	NA	NA	NA
0099G	West Kiang	1	01-008	Goat	West African Dwarf goat	Female	>3 years	No	≤3 months	No	Yes	Yes	Yes	005RBTanimal	-	-	NA	008ELISAanimal	-	0.155	5.25727	0.08	0.089	1.405	1.446	0.106	0.098	0.949	0.983	0.0845	1.341	NA	NA	NA	NA	NA	NA	NA	NA	NA	999	NA	NA	NA	NA	NA	NA	NA	NA
0099S	West Kiang	2	02-009	Sheep	Djallonke sheep	Female	>3 years	No	≤3 months	Yes	Yes	Yes	Yes	036RBTanimal	+	+	NA	002ELISAanimal	-	0.104	2.9703	0.075	0.07	1.117	1.149	0.07	0.083	0.736	0.78	0.0725	1.0605	-	-	001CBRanimal	000/0	039RBTanimal	+	+	017ELISAanimal	-	0.3906	13.0305	0.089	0.0784	2.363	2.5149	0.1762	0.1682	2.1879
0100G	West Kiang	1	01-008	Goat	West African Dwarf goat	Female	1-3 years	No	≤2 weeks	No	Yes	Yes	Yes	005RBTanimal	-	-	NA	008ELISAanimal	-	0.115	2.27442	0.08	0.089	1.405	1.446	0.106	0.098	0.949	0.983	0.0845	1.341	NA	NA	NA	NA	NA	NA	NA	NA	NA	999	NA	NA	NA	NA	NA	NA	NA	NA
0100S	West Kiang	2	02-009	Sheep	Djallonke sheep	Male	<1 year	No	Never	No	Yes	No	No	036RBTanimal	-	-	NA	002ELISAanimal	-	0.101	2.68741	0.075	0.07	1.117	1.149	0.07	0.083	0.736	0.78	0.0725	1.0605	NA	NA	NA	NA	039RBTanimal	-	-	017ELISAanimal	-	0.2377	6.53858	0.089	0.0784	2.363	2.5149	0.1762	0.1682	2.1879
0101G	West Kiang	1	01-008	Goat	Sahelian goat	Female	1-3 years	No	Never	No	Yes	No	No	005RBTanimal	-	-	NA	008ELISAanimal	-	0.163	5.85384	0.08	0.089	1.405	1.446	0.106	0.098	0.949	0.983	0.0845	1.341	NA	NA	NA	NA	NA	NA	NA	NA	NA	999	NA	NA	NA	NA	NA	NA	NA	NA
0101S	West Kiang	2	02-009	Sheep	Djallonke sheep	Male	<1 year	No	Never	No	Yes	No	No	036RBTanimal	-	-	NA	002ELISAanimal	-	0.091	1.74446	0.075	0.07	1.117	1.149	0.07	0.083	0.736	0.78	0.0725	1.0605	NA	NA	NA	NA	039RBTanimal	-	-	017ELISAanimal	-	0.1449	2.59845	0.089	0.0784	2.363	2.5149	0.1762	0.1682	2.1879
0102G	West Kiang	1	01-009	Goat	West African Dwarf goat	Female	<1 year	Yes	≤3 months	No	Yes	No	No	005RBTanimal	-	-	NA	008ELISAanimal	-	0.094	0.708427	0.08	0.089	1.405	1.446	0.106	0.098	0.949	0.983	0.0845	1.341	NA	NA	NA	NA	NA	NA	NA	NA	NA	999	NA	NA	NA	NA	NA	NA	NA	NA
0102S	West Kiang	2	02-009	Sheep	Djallonke sheep	Female	>3 years	No	≤3 months	No	Yes	Yes	Yes	036RBTanimal	+	+	NA	002ELISAanimal	-	0.166	8.8166	0.075	0.07	1.117	1.149	0.07	0.083	0.736	0.78	0.0725	1.0605	-	-	001CBRanimal	000/0	039RBTanimal	+	+	017ELISAanimal	-	0.4175	14.1726	0.089	0.0784	2.363	2.5149	0.1762	0.1682	2.1879
0103G	West Kiang	1	01-009	Goat	West African Dwarf goat	Female	<1 year	No	Never	No	Yes	No	No	005RBTanimal	-	-	NA	008ELISAanimal	-	0.096	0.857569	0.08	0.089	1.405	1.446	0.106	0.098	0.949	0.983	0.0845	1.341	NA	NA	NA	NA	NA	NA	NA	NA	NA	999	NA	NA	NA	NA	NA	NA	NA	NA
0103S	West Kiang	2	02-005	Sheep	Djallonke sheep	Female	>3 years	No	≤1 month	No	Yes	Yes	Yes	036RBTanimal	-	-	NA	002ELISAanimal	-	0.104	2.9703	0.075	0.07	1.117	1.149	0.07	0.083	0.736	0.78	0.0725	1.0605	NA	NA	NA	NA	NA	NA	NA	NA	NA	999	NA	NA	NA	NA	NA	NA	NA	NA
0104G	West Kiang	1	01-009	Goat	West African Dwarf goat	Female	<1 year	Yes	≤3 months	No	Yes	No	No	005RBTanimal	-	-	NA	008ELISAanimal	-	0.112	2.05071	0.08	0.089	1.405	1.446	0.106	0.098	0.949	0.983	0.0845	1.341	NA	NA	NA	NA	NA	NA	NA	NA	NA	999	NA	NA	NA	NA	NA	NA	NA	NA
0104S	West Kiang	2	02-005	Sheep	Djallonke sheep	Female	>3 years	No	≤1 month	No	Yes	Yes	Yes	036RBTanimal	-	-	NA	002ELISAanimal	-	0.094	2.02735	0.075	0.07	1.117	1.149	0.07	0.083	0.736	0.78	0.0725	1.0605	NA	NA	NA	NA	NA	NA	NA	NA	NA	999	NA	NA	NA	NA	NA	NA	NA	NA
0105G	West Kiang	1	01-010	Goat	West African Dwarf goat	Female	1-3 years	No	≤2 weeks	No	Yes	Yes	Yes	005RBTanimal	-	-	NA	008ELISAanimal	-	0.098	1.00671	0.08	0.089	1.405	1.446	0.106	0.098	0.949	0.983	0.0845	1.341	NA	NA	NA	NA	NA	NA	NA	NA	NA	999	NA	NA	NA	NA	NA	NA	NA	NA
0105S	West Kiang	2	02-005	Sheep	Djallonke sheep	Female	>3 years	Yes	>3 months	No	Yes	No	No	036RBTanimal	-	-	NA	002ELISAanimal	-	0.11	3.53607	0.075	0.07	1.117	1.149	0.07	0.083	0.736	0.78	0.0725	1.0605	NA	NA	NA	NA	NA	NA	NA	NA	NA	999	NA	NA	NA	NA	NA	NA	NA	NA
0106G	West Kiang	1	01-010	Goat	West African Dwarf goat	Female	>3 years	No	≤1 month	No	Yes	Yes	Yes	005RBTanimal	-	-	NA	008ELISAanimal	-	0.127	3.16928	0.08	0.089	1.405	1.446	0.106	0.098	0.949	0.983	0.0845	1.341	-	-	NA	NA	NA	NA	NA	NA	NA	999	NA	NA	NA	NA	NA	NA	NA	NA
0106S	West Kiang	2	02-005	Sheep	Djallonke sheep	Male	<1 year	No	Never	No	Yes	No	No	036RBTanimal	-	-	NA	002ELISAanimal	-	0.095	2.12164	0.075	0.07	1.117	1.149	0.07	0.083	0.736	0.78	0.0725	1.0605	NA	NA	NA	NA	NA	NA	NA	NA	NA	999	NA	NA	NA	NA	NA	NA	NA	NA
0107G	West Kiang	1	01-010	Goat	West African Dwarf goat	Male	<1 year	No	Never	No	Yes	No	No	005RBTanimal	-	-	NA	008ELISAanimal	-	0.131	3.46756	0.08	0.089	1.405	1.446	0.106	0.098	0.949	0.983	0.0845	1.341	NA	NA	NA	NA	NA	NA	NA	NA	NA	999	NA	NA	NA	NA	NA	NA	NA	NA
0107S	West Kiang	2	02-005	Sheep	Djallonke sheep	Male	<1 year	No	Never	No	Yes	No	No	036RBTanimal	-	-	NA	002ELISAanimal	-	0.088	1.46157	0.075	0.07	1.117	1.149	0.07	0.083	0.736	0.78	0.0725	1.0605	NA	NA	NA	NA	NA	NA	NA	NA	NA	999	NA	NA	NA	NA	NA	NA	NA	NA
0108G	West Kiang	1	01-011	Goat	West African Dwarf goat	Female	1-3 years	No	≤3 months	No	Yes	Yes	Yes	005RBTanimal	-	-	NA	008ELISAanimal	-	0.085	0.0372856	0.08	0.089	1.405	1.446	0.106	0.098	0.949	0.983	0.0845	1.341	NA	NA	NA	NA	NA	NA	NA	NA	NA	999	NA	NA	NA	NA	NA	NA	NA	NA
0108S	West Kiang	2	02-002	Sheep	Djallonke sheep	Female	>3 years	No	≤2 weeks	No	Yes	Yes	No	036RBTanimal	-	-	NA	004ELISAanimal	-	0.092	1.25465	0.083	0.074	1.208	1.101	0.074	0.076	0.577	0.538	0.0785	1.076	NA	NA	NA	NA	NA	NA	NA	NA	NA	999	NA	NA	NA	NA	NA	NA	NA	NA
0109G	West Kiang	1	01-011	Goat	West African Dwarf goat	Female	1-3 years	No	Never	No	Yes	No	No	005RBTanimal	-	-	NA	008ELISAanimal	-	0.087	0.186428	0.08	0.089	1.405	1.446	0.106	0.098	0.949	0.983	0.0845	1.341	NA	NA	NA	NA	NA	NA	NA	NA	NA	999	NA	NA	NA	NA	NA	NA	NA	NA
0109S	West Kiang	2	02-002	Sheep	Djallonke sheep	Female	1-3 years	No	Never	No	Yes	No	No	037RBTanimal	-	-	NA	004ELISAanimal	-	0.097	1.71933	0.083	0.074	1.208	1.101	0.074	0.076	0.577	0.538	0.0785	1.076	NA	NA	NA	NA	NA	NA	NA	NA	NA	999	NA	NA	NA	NA	NA	NA	NA	NA
0110S	West Kiang	2	02-002	Sheep	Djallonke sheep	Male	<1 year	No	Never	No	Yes	No	No	037RBTanimal	-	-	NA	004ELISAanimal	-	0.08	0.139405	0.083	0.074	1.208	1.101	0.074	0.076	0.577	0.538	0.0785	1.076	NA	NA	NA	NA	NA	NA	NA	NA	NA	999	NA	NA	NA	NA	NA	NA	NA	NA
0111G	West Kiang	1	01-012	Goat	West African Dwarf goat	Female	>3 years	No	≤1 month	No	Yes	Yes	Yes	005RBTanimal	-	-	NA	008ELISAanimal	-	0.091	0.484713	0.08	0.089	1.405	1.446	0.106	0.098	0.949	0.983	0.0845	1.341	NA	NA	NA	NA	NA	NA	NA	NA	NA	999	NA	NA	NA	NA	NA	NA	NA	NA
0111S	West Kiang	2	02-002	Sheep	Djallonke sheep	Female	>3 years	No	≤1 month	No	Yes	No	No	037RBTanimal	-	-	NA	004ELISAanimal	-	0.084	0.511152	0.083	0.074	1.208	1.101	0.074	0.076	0.577	0.538	0.0785	1.076	NA	NA	NA	NA	NA	NA	NA	NA	NA	999	NA	NA	NA	NA	NA	NA	NA	NA
0112G	West Kiang	1	01-012	Goat	West African Dwarf goat	Female	>3 years	No	≤2 weeks	No	Yes	Yes	Yes	005RBTanimal	-	-	NA	008ELISAanimal	-	0.135	3.76585	0.08	0.089	1.405	1.446	0.106	0.098	0.949	0.983	0.0845	1.341	NA	NA	NA	NA	NA	NA	NA	NA	NA	999	NA	NA	NA	NA	NA	NA	NA	NA
0112S	West Kiang	2	02-010	Sheep	Djallonke sheep	Female	>3 years	No	≤3 months	No	Yes	Yes	Yes	037RBTanimal	-	-	NA	004ELISAanimal	-	0.096	1.62639	0.083	0.074	1.208	1.101	0.074	0.076	0.577	0.538	0.0785	1.076	NA	NA	NA	NA	NA	NA	NA	NA	NA	999	NA	NA	NA	NA	NA	NA	NA	NA
0113G	West Kiang	1	01-012	Goat	cross breed	Female	<1 year	Yes	≤3 months	No	Yes	No	No	005RBTanimal	-	-	NA	008ELISAanimal	-	0.095	0.782998	0.08	0.089	1.405	1.446	0.106	0.098	0.949	0.983	0.0845	1.341	NA	NA	NA	NA	NA	NA	NA	NA	NA	999	NA	NA	NA	NA	NA	NA	NA	NA
0113S	West Kiang	2	02-008	Sheep	Djallonke sheep	Female	>3 years	Yes	≤3 months	No	Yes	No	No	037RBTanimal	-	-	NA	004ELISAanimal	-	0.09	1.06877	0.083	0.074	1.208	1.101	0.074	0.076	0.577	0.538	0.0785	1.076	NA	NA	NA	NA	NA	NA	NA	NA	NA	999	NA	NA	NA	NA	NA	NA	NA	NA
0114G	West Kiang	1	01-013	Goat	West African Dwarf goat	Female	>3 years	No	≤3 months	No	Yes	Yes	Yes	006RBTanimal	-	-	NA	008ELISAanimal	-	0.118	2.49814	0.08	0.089	1.405	1.446	0.106	0.098	0.949	0.983	0.0845	1.341	NA	NA	NA	NA	NA	NA	NA	NA	NA	999	NA	NA	NA	NA	NA	NA	NA	NA
0114S	West Kiang	2	02-008	Sheep	Djallonke sheep	Female	<1 year	No	Never	No	Yes	NA	NA	037RBTanimal	-	-	NA	004ELISAanimal	-	0.081	0.232342	0.083	0.074	1.208	1.101	0.074	0.076	0.577	0.538	0.0785	1.076	NA	NA	NA	NA	NA	NA	NA	NA	NA	999	NA	NA	NA	NA	NA	NA	NA	NA
0115G	West Kiang	1	01-013	Goat	West African Dwarf goat	Female	1-3 years	No	≤3 months	No	Yes	Yes	No	006RBTanimal	-	-	NA	008ELISAanimal	-	0.087	0.186428	0.08	0.089	1.405	1.446	0.106	0.098	0.949	0.983	0.0845	1.341	NA	NA	NA	NA	NA	NA	NA	NA	NA	999	NA	NA	NA	NA	NA	NA	NA	NA
0115S	West Kiang	7	07-010	Sheep	cross breed	Male	<1 year	No	Never	No	Yes	No	No	037RBTanimal	-	-	NA	004ELISAanimal	-	0.073	-0.511152	0.083	0.074	1.208	1.101	0.074	0.076	0.577	0.538	0.0785	1.076	NA	NA	NA	NA	NA	NA	NA	NA	NA	999	NA	NA	NA	NA	NA	NA	NA	NA
0116G	West Kiang	1	01-013	Goat	West African Dwarf goat	Female	1-3 years	No	≤1 month	No	Yes	Yes	No	006RBTanimal	-	-	NA	008ELISAanimal	-	0.087	0.186428	0.08	0.089	1.405	1.446	0.106	0.098	0.949	0.983	0.0845	1.341	NA	NA	NA	NA	NA	NA	NA	NA	NA	999	NA	NA	NA	NA	NA	NA	NA	NA
0116S	West Kiang	7	07-011	Sheep	Djallonke sheep	Male	1-3 years	No	Never	No	Yes	No	No	037RBTanimal	-	-	NA	004ELISAanimal	-	0.088	0.8829	0.083	0.074	1.208	1.101	0.074	0.076	0.577	0.538	0.0785	1.076	NA	NA	NA	NA	NA	NA	NA	NA	NA	999	NA	NA	NA	NA	NA	NA	NA	NA
0117G	West Kiang	1	01-013	Goat	West African Dwarf goat	Female	<1 year	Yes	Never	No	Yes	No	No	006RBTanimal	-	-	NA	008ELISAanimal	-	0.159	5.55556	0.08	0.089	1.405	1.446	0.106	0.098	0.949	0.983	0.0845	1.341	NA	NA	NA	NA	NA	NA	NA	NA	NA	999	NA	NA	NA	NA	NA	NA	NA	NA
0117S	West Kiang	7	07-011	Sheep	Djallonke sheep	Female	>3 years	Yes	>3 months	No	Yes	No	No	037RBTanimal	-	-	NA	004ELISAanimal	-	0.079	0.0464684	0.083	0.074	1.208	1.101	0.074	0.076	0.577	0.538	0.0785	1.076	NA	NA	NA	NA	NA	NA	NA	NA	NA	999	NA	NA	NA	NA	NA	NA	NA	NA
0118G	West Kiang	1	01-013	Goat	West African Dwarf goat	Female	<1 year	Yes	Never	No	Yes	No	No	006RBTanimal	-	-	NA	008ELISAanimal	-	0.131	3.46756	0.08	0.089	1.405	1.446	0.106	0.098	0.949	0.983	0.0845	1.341	NA	NA	NA	NA	NA	NA	NA	NA	NA	999	NA	NA	NA	NA	NA	NA	NA	NA
0118S	West Kiang	7	07-011	Sheep	Djallonke sheep	Female	>3 years	No	≤3 months	No	Yes	Yes	No	037RBTanimal	-	-	NA	004ELISAanimal	-	0.079	0.0464684	0.083	0.074	1.208	1.101	0.074	0.076	0.577	0.538	0.0785	1.076	NA	NA	NA	NA	NA	NA	NA	NA	NA	999	NA	NA	NA	NA	NA	NA	NA	NA
0119G	West Kiang	10	10-007	Goat	West African Dwarf goat	Female	>3 years	No	≤2 weeks	No	Yes	Yes	Yes	006RBTanimal	-	-	NA	008ELISAanimal	-	0.097	0.93214	0.08	0.089	1.405	1.446	0.106	0.098	0.949	0.983	0.0845	1.341	NA	NA	NA	NA	NA	NA	NA	NA	NA	999	NA	NA	NA	NA	NA	NA	NA	NA
0119S	West Kiang	16	16-001	Sheep	Djallonke sheep	Female	>3 years	Yes	≤3 months	No	Yes	Yes	Yes	037RBTanimal	-	-	NA	004ELISAanimal	-	0.085	0.604089	0.083	0.074	1.208	1.101	0.074	0.076	0.577	0.538	0.0785	1.076	NA	NA	NA	NA	NA	NA	NA	NA	NA	999	NA	NA	NA	NA	NA	NA	NA	NA
0120G	West Kiang	10	10-007	Goat	West African Dwarf goat	Female	>3 years	No	≤2 weeks	No	Yes	Yes	Yes	006RBTanimal	-	-	NA	008ELISAanimal	-	0.106	1.60328	0.08	0.089	1.405	1.446	0.106	0.098	0.949	0.983	0.0845	1.341	NA	NA	NA	NA	NA	NA	NA	NA	NA	999	NA	NA	NA	NA	NA	NA	NA	NA
0120S	West Kiang	16	16-001	Sheep	Djallonke sheep	Male	<1 year	No	Never	No	Yes	No	No	037RBTanimal	-	-	NA	004ELISAanimal	-	0.108	2.74164	0.083	0.074	1.208	1.101	0.074	0.076	0.577	0.538	0.0785	1.076	NA	NA	NA	NA	NA	NA	NA	NA	NA	999	NA	NA	NA	NA	NA	NA	NA	NA
0121G	West Kiang	10	10-007	Goat	West African Dwarf goat	Female	>3 years	No	≤2 weeks	No	Yes	Yes	Yes	006RBTanimal	-	-	NA	008ELISAanimal	-	0.168	6.2267	0.08	0.089	1.405	1.446	0.106	0.098	0.949	0.983	0.0845	1.341	NA	NA	NA	NA	NA	NA	NA	NA	NA	999	NA	NA	NA	NA	NA	NA	NA	NA
0121S	West Kiang	16	16-006	Sheep	Djallonke sheep	Female	>3 years	No	≤2 weeks	No	Yes	No	No	037RBTanimal	-	-	NA	004ELISAanimal	-	0.122	4.04275	0.083	0.074	1.208	1.101	0.074	0.076	0.577	0.538	0.0785	1.076	NA	NA	NA	NA	NA	NA	NA	NA	NA	999	NA	NA	NA	NA	NA	NA	NA	NA
0122G	West Kiang	10	10-006	Goat	West African Dwarf goat	Male	<1 year	No	≤1 month	No	Yes	No	No	006RBTanimal	-	-	NA	008ELISAanimal	-	0.091	0.484713	0.08	0.089	1.405	1.446	0.106	0.098	0.949	0.983	0.0845	1.341	NA	NA	NA	NA	NA	NA	NA	NA	NA	999	NA	NA	NA	NA	NA	NA	NA	NA
0122S	West Kiang	28	28-006	Sheep	Sahelian sheep	Female	1-3 years	No	Never	No	Yes	No	No	037RBTanimal	-	-	NA	004ELISAanimal	-	0.117	3.57807	0.083	0.074	1.208	1.101	0.074	0.076	0.577	0.538	0.0785	1.076	NA	NA	NA	NA	NA	NA	NA	NA	NA	999	NA	NA	NA	NA	NA	NA	NA	NA
0123G	West Kiang	10	10-006	Goat	West African Dwarf goat	Male	<1 year	No	≤1 month	No	Yes	No	No	006RBTanimal	-	-	NA	008ELISAanimal	-	0.173	6.59955	0.08	0.089	1.405	1.446	0.106	0.098	0.949	0.983	0.0845	1.341	NA	NA	NA	NA	NA	NA	NA	NA	NA	999	NA	NA	NA	NA	NA	NA	NA	NA
0123S	West Kiang	28	28-009	Sheep	Djallonke sheep	Male	>3 years	No	Never	No	Yes	No	No	037RBTanimal	-	-	NA	004ELISAanimal	-	0.081	0.232342	0.083	0.074	1.208	1.101	0.074	0.076	0.577	0.538	0.0785	1.076	NA	NA	NA	NA	NA	NA	NA	NA	NA	999	NA	NA	NA	NA	NA	NA	NA	NA
0124G	West Kiang	10	10-006	Goat	West African Dwarf goat	Female	<1 year	No	≤1 month	No	Yes	No	No	006RBTanimal	-	-	NA	008ELISAanimal	-	0.114	2.19985	0.08	0.089	1.405	1.446	0.106	0.098	0.949	0.983	0.0845	1.341	NA	NA	NA	NA	NA	NA	NA	NA	NA	999	NA	NA	NA	NA	NA	NA	NA	NA
0124S	West Kiang	28	28-009	Sheep	Djallonke sheep	Female	1-3 years	No	≤3 months	No	Yes	No	No	037RBTanimal	-	-	NA	004ELISAanimal	-	0.08	0.139405	0.083	0.074	1.208	1.101	0.074	0.076	0.577	0.538	0.0785	1.076	NA	NA	NA	NA	NA	NA	NA	NA	NA	999	NA	NA	NA	NA	NA	NA	NA	NA
0125G	West Kiang	10	10-008	Goat	West African Dwarf goat	Female	>3 years	Yes	≤3 months	Yes	Yes	No	No	006RBTanimal	-	-	NA	008ELISAanimal	-	0.089	0.33557	0.08	0.089	1.405	1.446	0.106	0.098	0.949	0.983	0.0845	1.341	NA	NA	NA	NA	NA	NA	NA	NA	NA	999	NA	NA	NA	NA	NA	NA	NA	NA
0125S	West Kiang	28	28-009	Sheep	Djallonke sheep	Female	>3 years	No	>3 months	No	Yes	No	No	037RBTanimal	-	-	NA	004ELISAanimal	-	0.084	0.511152	0.083	0.074	1.208	1.101	0.074	0.076	0.577	0.538	0.0785	1.076	NA	NA	NA	NA	NA	NA	NA	NA	NA	999	NA	NA	NA	NA	NA	NA	NA	NA
0126G	West Kiang	10	10-008	Goat	West African Dwarf goat	Female	>3 years	No	≤2 weeks	No	Yes	Yes	Yes	006RBTanimal	-	-	NA	008ELISAanimal	-	0.13	3.39299	0.08	0.089	1.405	1.446	0.106	0.098	0.949	0.983	0.0845	1.341	NA	NA	NA	NA	NA	NA	NA	NA	NA	999	NA	NA	NA	NA	NA	NA	NA	NA
0126S	West Kiang	28	28-009	Sheep	Djallonke sheep	Female	>3 years	No	>3 months	No	Yes	No	No	037RBTanimal	-	-	NA	004ELISAanimal	-	0.082	0.325279	0.083	0.074	1.208	1.101	0.074	0.076	0.577	0.538	0.0785	1.076	NA	NA	NA	NA	NA	NA	NA	NA	NA	999	NA	NA	NA	NA	NA	NA	NA	NA
0127G	West Kiang	10	10-008	Goat	West African Dwarf goat	Female	1-3 years	Yes	≤3 months	No	Yes	No	No	006RBTanimal	-	-	NA	008ELISAanimal	-	0.105	1.52871	0.08	0.089	1.405	1.446	0.106	0.098	0.949	0.983	0.0845	1.341	NA	NA	NA	NA	NA	NA	NA	NA	NA	999	NA	NA	NA	NA	NA	NA	NA	NA
0127S	West Kiang	28	28-009	Sheep	Djallonke sheep	Female	1-3 years	No	Never	No	Yes	No	No	037RBTanimal	-	-	NA	004ELISAanimal	-	0.085	0.604089	0.083	0.074	1.208	1.101	0.074	0.076	0.577	0.538	0.0785	1.076	NA	NA	NA	NA	NA	NA	NA	NA	NA	999	NA	NA	NA	NA	NA	NA	NA	NA
0128G	West Kiang	10	10-009	Goat	West African Dwarf goat	Female	<1 year	Yes	>3 months	Yes	Yes	No	No	022RBTanimal	-	-	NA	008ELISAanimal	-	0.111	1.97614	0.08	0.089	1.405	1.446	0.106	0.098	0.949	0.983	0.0845	1.341	NA	NA	NA	NA	NA	NA	NA	NA	NA	999	NA	NA	NA	NA	NA	NA	NA	NA
0128S	West Kiang	1	01-007	Sheep	cross breed	Female	1-3 years	Yes	Never	No	Yes	No	No	037RBTanimal	-	-	NA	004ELISAanimal	-	0.076	-0.232342	0.083	0.074	1.208	1.101	0.074	0.076	0.577	0.538	0.0785	1.076	NA	NA	NA	NA	NA	NA	NA	NA	NA	999	NA	NA	NA	NA	NA	NA	NA	NA
0129G	West Kiang	10	10-010	Goat	West African Dwarf goat	Female	>3 years	Yes	>3 months	No	Yes	No	No	022RBTanimal	-	-	NA	008ELISAanimal	-	0.097	0.93214	0.08	0.089	1.405	1.446	0.106	0.098	0.949	0.983	0.0845	1.341	NA	NA	NA	NA	NA	NA	NA	NA	NA	999	NA	NA	NA	NA	NA	NA	NA	NA
0129S	West Kiang	1	01-011	Sheep	Djallonke sheep	Male	1-3 years	No	Never	No	Yes	No	No	005RBTanimal	-	-	NA	008ELISAanimal	-	0.118	2.49814	0.08	0.089	1.405	1.446	0.106	0.098	0.949	0.983	0.0845	1.341	NA	NA	NA	NA	NA	NA	NA	NA	NA	999	NA	NA	NA	NA	NA	NA	NA	NA
0130G	West Kiang	10	10-010	Goat	West African Dwarf goat	Female	1-3 years	No	≤1 month	Yes	Yes	No	No	022RBTanimal	-	-	NA	008ELISAanimal	-	0.149	4.80984	0.08	0.089	1.405	1.446	0.106	0.098	0.949	0.983	0.0845	1.341	NA	NA	NA	NA	NA	NA	NA	NA	NA	999	NA	NA	NA	NA	NA	NA	NA	NA
0131G	West Kiang	10	10-010	Goat	West African Dwarf goat	Female	1-3 years	No	≤3 months	No	Yes	No	No	022RBTanimal	-	-	NA	008ELISAanimal	-	0.1	1.15585	0.08	0.089	1.405	1.446	0.106	0.098	0.949	0.983	0.0845	1.341	NA	NA	NA	NA	NA	NA	NA	NA	NA	999	NA	NA	NA	NA	NA	NA	NA	NA
0132G	West Kiang	10	10-011	Goat	West African Dwarf goat	Female	1-3 years	Yes	N≤2 weeks	Yes	Yes	No	No	022RBTanimal	-	-	NA	008ELISAanimal	-	0.091	0.484713	0.08	0.089	1.405	1.446	0.106	0.098	0.949	0.983	0.0845	1.341	NA	NA	NA	NA	NA	NA	NA	NA	NA	999	NA	NA	NA	NA	NA	NA	NA	NA
0133G	West Kiang	10	10-011	Goat	West African Dwarf goat	Female	<1 year	No	Never	No	Yes	No	No	022RBTanimal	-	-	NA	008ELISAanimal	-	0.095	0.782998	0.08	0.089	1.405	1.446	0.106	0.098	0.949	0.983	0.0845	1.341	NA	NA	NA	NA	NA	NA	NA	NA	NA	999	NA	NA	NA	NA	NA	NA	NA	NA
0134G	West Kiang	10	10-013	Goat	West African Dwarf goat	Female	>3 years	No	≤1 month	No	Yes	Yes	Yes	022RBTanimal	-	-	NA	008ELISAanimal	-	0.168	6.2267	0.08	0.089	1.405	1.446	0.106	0.098	0.949	0.983	0.0845	1.341	NA	NA	NA	NA	NA	NA	NA	NA	NA	999	NA	NA	NA	NA	NA	NA	NA	NA
0135G	West Kiang	10	10-013	Goat	West African Dwarf goat	Female	>3 years	No	≤2 weeks	No	Yes	No	No	022RBTanimal	-	-	NA	008ELISAanimal	-	0.13	3.39299	0.08	0.089	1.405	1.446	0.106	0.098	0.949	0.983	0.0845	1.341	NA	NA	NA	NA	NA	NA	NA	NA	NA	999	NA	NA	NA	NA	NA	NA	NA	NA
0136G	West Kiang	10	10-013	Goat	West African Dwarf goat	Male	<1 year	No	Never	No	Yes	No	No	022RBTanimal	-	-	NA	008ELISAanimal	-	0.109	1.82699	0.08	0.089	1.405	1.446	0.106	0.098	0.949	0.983	0.0845	1.341	NA	NA	NA	NA	NA	NA	NA	NA	NA	999	NA	NA	NA	NA	NA	NA	NA	NA
0137G	West Kiang	10	10-013	Goat	West African Dwarf goat	Female	1-3 years	No	≤2 weeks	No	Yes	No	No	022RBTanimal	-	-	NA	008ELISAanimal	-	0.176	6.82327	0.08	0.089	1.405	1.446	0.106	0.098	0.949	0.983	0.0845	1.341	NA	NA	NA	NA	NA	NA	NA	NA	NA	999	NA	NA	NA	NA	NA	NA	NA	NA
0138G	West Kiang	10	10-013	Goat	West African Dwarf goat	Female	>3 years	No	≤2 weeks	No	Yes	No	No	022RBTanimal	-	-	NA	008ELISAanimal	-	0.094	0.708427	0.08	0.089	1.405	1.446	0.106	0.098	0.949	0.983	0.0845	1.341	NA	NA	NA	NA	NA	NA	NA	NA	NA	999	NA	NA	NA	NA	NA	NA	NA	NA
0139G	West Kiang	10	10-014	Goat	West African Dwarf goat	Female	>3 years	No	≤3 months	No	Yes	Yes	Yes	022RBTanimal	-	-	NA	008ELISAanimal	-	0.101	1.23043	0.08	0.089	1.405	1.446	0.106	0.098	0.949	0.983	0.0845	1.341	NA	NA	NA	NA	NA	NA	NA	NA	NA	999	NA	NA	NA	NA	NA	NA	NA	NA
0140G	West Kiang	10	10-014	Goat	West African Dwarf goat	Female	1-3 years	No	≤1 month	No	Yes	Yes	Yes	022RBTanimal	-	-	NA	008ELISAanimal	-	0.096	0.857569	0.08	0.089	1.405	1.446	0.106	0.098	0.949	0.983	0.0845	1.341	NA	NA	NA	NA	NA	NA	NA	NA	NA	999	NA	NA	NA	NA	NA	NA	NA	NA
0141G	West Kiang	10	10-014	Goat	West African Dwarf goat	Female	1-3 years	Yes	Never	No	Yes	No	No	022RBTanimal	-	-	NA	008ELISAanimal	-	0.082	-0.186428	0.08	0.089	1.405	1.446	0.106	0.098	0.949	0.983	0.0845	1.341	NA	NA	NA	NA	039RBTanimal	-	-	017ELISAanimal	-	0.115	NA	0.089	0.0784	2.363	2.5149	0.1762	0.1682	2.1879
0142G	West Kiang	10	10-014	Goat	West African Dwarf goat	Female	1-3 years	Yes	Never	No	Yes	No	No	022RBTanimal	-	-	NA	008ELISAanimal	-	0.095	0.782998	0.08	0.089	1.405	1.446	0.106	0.098	0.949	0.983	0.0845	1.341	NA	NA	NA	NA	NA	NA	NA	NA	NA	999	NA	NA	NA	NA	NA	NA	NA	NA
0143G	West Kiang	10	10-015	Goat	West African Dwarf goat	Female	<1 year	Yes	Never	No	Yes	No	No	022RBTanimal	-	-	NA	008ELISAanimal	-	0.088	0.260999	0.08	0.089	1.405	1.446	0.106	0.098	0.949	0.983	0.0845	1.341	NA	NA	NA	NA	NA	NA	NA	NA	NA	999	NA	NA	NA	NA	NA	NA	NA	NA
0144G	West Kiang	10	10-015	Goat	West African Dwarf goat	Male	1-3 years	No	Never	No	Yes	No	No	022RBTanimal	-	-	NA	008ELISAanimal	-	0.121	2.72185	0.08	0.089	1.405	1.446	0.106	0.098	0.949	0.983	0.0845	1.341	NA	NA	NA	NA	NA	NA	NA	NA	NA	999	NA	NA	NA	NA	NA	NA	NA	NA
0145G	West Kiang	10	10-015	Goat	West African Dwarf goat	Female	>3 years	No	≤2 weeks	No	Yes	Yes	Yes	022RBTanimal	-	-	NA	008ELISAanimal	-	0.128	3.24385	0.08	0.089	1.405	1.446	0.106	0.098	0.949	0.983	0.0845	1.341	NA	NA	NA	NA	NA	NA	NA	NA	NA	999	NA	NA	NA	NA	NA	NA	NA	NA
0146G	West Kiang	10	10-015	Goat	West African Dwarf goat	Female	1-3 years	Yes	≤3 months	No	Yes	No	No	022RBTanimal	-	-	NA	008ELISAanimal	-	0.086	0.111857	0.08	0.089	1.405	1.446	0.106	0.098	0.949	0.983	0.0845	1.341	NA	NA	NA	NA	NA	NA	NA	NA	NA	999	NA	NA	NA	NA	NA	NA	NA	NA
0147G	West Kiang	10	10-015	Goat	West African Dwarf goat	Female	1-3 years	No	≤1 month	No	Yes	Yes	Yes	022RBTanimal	-	-	NA	008ELISAanimal	-	0.08	-0.33557	0.08	0.089	1.405	1.446	0.106	0.098	0.949	0.983	0.0845	1.341	NA	NA	NA	NA	NA	NA	NA	NA	NA	999	NA	NA	NA	NA	NA	NA	NA	NA
0148G	West Kiang	10	10-004	Goat	West African Dwarf goat	Female	>3 years	Yes	≤3 months	No	Yes	No	No	022RBTanimal	-	-	NA	008ELISAanimal	-	0.088	0.260999	0.08	0.089	1.405	1.446	0.106	0.098	0.949	0.983	0.0845	1.341	NA	NA	NA	NA	NA	NA	NA	NA	NA	999	NA	NA	NA	NA	NA	NA	NA	NA
0149G	West Kiang	10	10-004	Goat	West African Dwarf goat	Female	>3 years	No	≤3 months	No	Yes	Yes	Yes	022RBTanimal	-	-	NA	008ELISAanimal	-	0.089	0.33557	0.08	0.089	1.405	1.446	0.106	0.098	0.949	0.983	0.0845	1.341	NA	NA	NA	NA	039RBTanimal	-	-	017ELISAanimal	-	0.1148	NA	0.089	0.0784	2.363	2.5149	0.1762	0.1682	2.1879
0150G	West Kiang	10	10-004	Goat	West African Dwarf goat	Female	<1 year	No	Never	No	Yes	No	No	022RBTanimal	-	-	NA	008ELISAanimal	-	0.1	1.15585	0.08	0.089	1.405	1.446	0.106	0.098	0.949	0.983	0.0845	1.341	NA	NA	NA	NA	NA	NA	NA	NA	NA	999	NA	NA	NA	NA	NA	NA	NA	NA
0151G	West Kiang	10	10-005	Goat	West African Dwarf goat	Male	1-3 years	No	Never	No	Yes	No	No	022RBTanimal	-	-	NA	008ELISAanimal	-	0.094	0.708427	0.08	0.089	1.405	1.446	0.106	0.098	0.949	0.983	0.0845	1.341	NA	NA	NA	NA	NA	NA	NA	NA	NA	999	NA	NA	NA	NA	NA	NA	NA	NA
0152G	West Kiang	10	10-005	Goat	West African Dwarf goat	Female	<1 year	No	Never	No	Yes	No	No	022RBTanimal	-	-	NA	008ELISAanimal	-	0.108	1.75242	0.08	0.089	1.405	1.446	0.106	0.098	0.949	0.983	0.0845	1.341	NA	NA	NA	NA	NA	NA	NA	NA	NA	999	NA	NA	NA	NA	NA	NA	NA	NA
0153G	West Kiang	10	10-002	Goat	West African Dwarf goat	Male	>3 years	No	Never	No	Yes	No	No	022RBTanimal	-	-	NA	008ELISAanimal	-	0.221	10.179	0.08	0.089	1.405	1.446	0.106	0.098	0.949	0.983	0.0845	1.341	NA	NA	NA	NA	NA	NA	NA	NA	NA	999	NA	NA	NA	NA	NA	NA	NA	NA
0154G	West Kiang	10	10-002	Goat	West African Dwarf goat	Female	<1 year	No	Never	No	Yes	No	No	022RBTanimal	-	-	NA	008ELISAanimal	-	0.134	3.69128	0.08	0.089	1.405	1.446	0.106	0.098	0.949	0.983	0.0845	1.341	NA	NA	NA	NA	NA	NA	NA	NA	NA	999	NA	NA	NA	NA	NA	NA	NA	NA
0155G	West Kiang	10	10-002	Goat	West African Dwarf goat	Female	<1 year	No	Never	No	Yes	No	No	022RBTanimal	-	-	NA	008ELISAanimal	-	0.086	0.111857	0.08	0.089	1.405	1.446	0.106	0.098	0.949	0.983	0.0845	1.341	NA	NA	NA	NA	NA	NA	NA	NA	NA	999	NA	NA	NA	NA	NA	NA	NA	NA
0156G	West Kiang	10	10-002	Goat	West African Dwarf goat	Male	<1 year	No	Never	No	Yes	No	No	023RBTanimal	-	-	NA	008ELISAanimal	-	0.079	-0.410142	0.08	0.089	1.405	1.446	0.106	0.098	0.949	0.983	0.0845	1.341	NA	NA	NA	NA	NA	NA	NA	NA	NA	999	NA	NA	NA	NA	NA	NA	NA	NA
0157G	West Kiang	10	10-002	Goat	West African Dwarf goat	Male	<1 year	No	Never	No	Yes	No	No	023RBTanimal	-	-	NA	008ELISAanimal	-	0.117	2.42356	0.08	0.089	1.405	1.446	0.106	0.098	0.949	0.983	0.0845	1.341	NA	NA	NA	NA	NA	NA	NA	NA	NA	999	NA	NA	NA	NA	NA	NA	NA	NA
0158G	West Kiang	10	10-003	Goat	West African Dwarf goat	Female	>3 years	No	≤3 months	No	Yes	Yes	Yes	023RBTanimal	-	-	NA	008ELISAanimal	-	0.144	4.43699	0.08	0.089	1.405	1.446	0.106	0.098	0.949	0.983	0.0845	1.341	NA	NA	NA	NA	NA	NA	NA	NA	NA	999	NA	NA	NA	NA	NA	NA	NA	NA
0159G	West Kiang	10	10-003	Goat	West African Dwarf goat	Female	1-3 years	Yes	Never	No	Yes	No	No	023RBTanimal	-	-	NA	008ELISAanimal	-	0.084	-0.0372856	0.08	0.089	1.405	1.446	0.106	0.098	0.949	0.983	0.0845	1.341	NA	NA	NA	NA	NA	NA	NA	NA	NA	999	NA	NA	NA	NA	NA	NA	NA	NA
0160G	West Kiang	10	10-003	Goat	West African Dwarf goat	Male	1-3 years	No	Never	No	Yes	No	No	023RBTanimal	-	-	NA	008ELISAanimal	-	0.18	7.12155	0.08	0.089	1.405	1.446	0.106	0.098	0.949	0.983	0.0845	1.341	NA	NA	NA	NA	NA	NA	NA	NA	NA	999	NA	NA	NA	NA	NA	NA	NA	NA
0161G	West Kiang	10	10-003	Goat	West African Dwarf goat	Female	1-3 years	Yes	Never	No	Yes	No	No	023RBTanimal	-	-	NA	008ELISAanimal	-	0.15	4.88441	0.08	0.089	1.405	1.446	0.106	0.098	0.949	0.983	0.0845	1.341	NA	NA	NA	NA	NA	NA	NA	NA	NA	999	NA	NA	NA	NA	NA	NA	NA	NA
0162G	West Kiang	10	10-003	Goat	West African Dwarf goat	Female	1-3 years	No	≤2 weeks	Yes	Yes	No	No	023RBTanimal	-	-	NA	008ELISAanimal	-	0.228	10.701	0.08	0.089	1.405	1.446	0.106	0.098	0.949	0.983	0.0845	1.341	NA	NA	NA	NA	NA	NA	NA	NA	NA	999	NA	NA	NA	NA	NA	NA	NA	NA
0163G	West Kiang	5	05-005	Goat	West African Dwarf goat	Female	>3 years	No	≤3 months	No	Yes	Yes	Yes	023RBTanimal	-	-	NA	008ELISAanimal	-	0.206	9.0604	0.08	0.089	1.405	1.446	0.106	0.098	0.949	0.983	0.0845	1.341	NA	NA	NA	NA	NA	NA	NA	NA	NA	999	NA	NA	NA	NA	NA	NA	NA	NA
0164G	West Kiang	5	05-005	Goat	West African Dwarf goat	Female	>3 years	Yes	≤3 months	No	Yes	No	No	023RBTanimal	-	-	NA	008ELISAanimal	-	0.123	2.87099	0.08	0.089	1.405	1.446	0.106	0.098	0.949	0.983	0.0845	1.341	NA	NA	NA	NA	NA	NA	NA	NA	NA	999	NA	NA	NA	NA	NA	NA	NA	NA
0165G	West Kiang	5	05-005	Goat	West African Dwarf goat	Female	1-3 years	Yes	Never	No	Yes	No	No	023RBTanimal	-	-	NA	008ELISAanimal	-	0.102	1.305	0.08	0.089	1.405	1.446	0.106	0.098	0.949	0.983	0.0845	1.341	NA	NA	NA	NA	NA	NA	NA	NA	NA	999	NA	NA	NA	NA	NA	NA	NA	NA
0166G	West Kiang	5	05-005	Goat	West African Dwarf goat	Female	1-3 years	Yes	Never	No	Yes	No	No	023RBTanimal	-	-	NA	008ELISAanimal	-	0.168	6.2267	0.08	0.089	1.405	1.446	0.106	0.098	0.949	0.983	0.0845	1.341	NA	NA	NA	NA	NA	NA	NA	NA	NA	999	NA	NA	NA	NA	NA	NA	NA	NA
0167G	West Kiang	5	05-013	Goat	West African Dwarf goat	Female	>3 years	No	≤1 month	No	Yes	Yes	Yes	023RBTanimal	-	-	NA	008ELISAanimal	-	0.084	-0.0372856	0.08	0.089	1.405	1.446	0.106	0.098	0.949	0.983	0.0845	1.341	NA	NA	NA	NA	NA	NA	NA	NA	NA	999	NA	NA	NA	NA	NA	NA	NA	NA
0168G	West Kiang	5	05-013	Goat	West African Dwarf goat	Female	1-3 years	Yes	Never	No	Yes	No	No	023RBTanimal	-	-	NA	008ELISAanimal	-	0.116	2.34899	0.08	0.089	1.405	1.446	0.106	0.098	0.949	0.983	0.0845	1.341	NA	NA	NA	NA	NA	NA	NA	NA	NA	999	NA	NA	NA	NA	NA	NA	NA	NA
0169G	West Kiang	5	05-013	Goat	West African Dwarf goat	Female	>3 years	Yes	Never	No	Yes	No	No	023RBTanimal	-	-	NA	008ELISAanimal	-	0.12	2.64728	0.08	0.089	1.405	1.446	0.106	0.098	0.949	0.983	0.0845	1.341	NA	NA	NA	NA	039RBTanimal	-	-	017ELISAanimal	-	0.2338	NA	0.089	0.0784	2.363	2.5149	0.1762	0.1682	2.1879
0170G	West Kiang	5	05-007	Goat	West African Dwarf goat	Female	1-3 years	No	Never	No	Yes	No	No	023RBTanimal	-	-	NA	008ELISAanimal	-	0.092	0.559284	0.08	0.089	1.405	1.446	0.106	0.098	0.949	0.983	0.0845	1.341	NA	NA	NA	NA	039RBTanimal	-	-	017ELISAanimal	-	0.08	NA	0.089	0.0784	2.363	2.5149	0.1762	0.1682	2.1879
0171G	West Kiang	5	05-007	Goat	West African Dwarf goat	Female	>3 years	Yes	Never	No	Yes	No	No	023RBTanimal	-	-	NA	008ELISAanimal	-	0.116	2.34899	0.08	0.089	1.405	1.446	0.106	0.098	0.949	0.983	0.0845	1.341	NA	NA	NA	NA	039RBTanimal	-	-	017ELISAanimal	-	0.1339	NA	0.089	0.0784	2.363	2.5149	0.1762	0.1682	2.1879
0172G	West Kiang	5	05-007	Goat	West African Dwarf goat	Male	<1 year	No	Never	No	Yes	No	No	023RBTanimal	-	-	NA	008ELISAanimal	-	0.138	3.98956	0.08	0.089	1.405	1.446	0.106	0.098	0.949	0.983	0.0845	1.341	NA	NA	NA	NA	039RBTanimal	-	-	017ELISAanimal	-	0.3204	NA	0.089	0.0784	2.363	2.5149	0.1762	0.1682	2.1879
0173G	West Kiang	5	05-008	Goat	West African Dwarf goat	Female	<1 year	No	Never	No	Yes	No	No	023RBTanimal	-	-	NA	008ELISAanimal	-	0.206	9.0604	0.08	0.089	1.405	1.446	0.106	0.098	0.949	0.983	0.0845	1.341	NA	NA	NA	NA	NA	NA	NA	NA	NA	999	NA	NA	NA	NA	NA	NA	NA	NA
0174G	West Kiang	5	05-008	Goat	West African Dwarf goat	Female	<1 year	No	Never	No	Yes	No	No	023RBTanimal	-	-	NA	008ELISAanimal	-	0.104	1.45414	0.08	0.089	1.405	1.446	0.106	0.098	0.949	0.983	0.0845	1.341	NA	NA	NA	NA	NA	NA	NA	NA	NA	999	NA	NA	NA	NA	NA	NA	NA	NA
0175G	West Kiang	5	05-008	Goat	West African Dwarf goat	Female	<1 year	No	Never	No	Yes	No	No	023RBTanimal	-	-	NA	008ELISAanimal	-	0.099	1.08128	0.08	0.089	1.405	1.446	0.106	0.098	0.949	0.983	0.0845	1.341	NA	NA	NA	NA	NA	NA	NA	NA	NA	999	NA	NA	NA	NA	NA	NA	NA	NA
0176G	West Kiang	5	05-009	Goat	West African Dwarf goat	Male	1-3 years	No	Never	No	Yes	No	No	023RBTanimal	-	-	NA	008ELISAanimal	-	0.099	1.08128	0.08	0.089	1.405	1.446	0.106	0.098	0.949	0.983	0.0845	1.341	NA	NA	NA	NA	NA	NA	NA	NA	NA	999	NA	NA	NA	NA	NA	NA	NA	NA
0177G	West Kiang	5	05-009	Goat	West African Dwarf goat	Female	>3 years	Yes	N≤2 weeks	Yes	Yes	No	No	023RBTanimal	-	-	NA	009ELISAanimal	-	0.107	0.792393	0.087	0.092	2.302	2.294	0.092	0.101	1.728	1.852	0.0895	2.2085	NA	NA	NA	NA	NA	NA	NA	NA	NA	999	NA	NA	NA	NA	NA	NA	NA	NA
0178G	West Kiang	5	05-010	Goat	West African Dwarf goat	Female	>3 years	No	≤1 month	No	Yes	Yes	Yes	023RBTanimal	-	-	NA	009ELISAanimal	-	0.112	1.01879	0.087	0.092	2.302	2.294	0.092	0.101	1.728	1.852	0.0895	2.2085	NA	NA	NA	NA	NA	NA	NA	NA	NA	999	NA	NA	NA	NA	NA	NA	NA	NA
0179G	West Kiang	5	05-010	Goat	West African Dwarf goat	Female	1-3 years	No	≤2 weeks	No	Yes	Yes	Yes	023RBTanimal	-	-	NA	009ELISAanimal	-	0.106	0.747113	0.087	0.092	2.302	2.294	0.092	0.101	1.728	1.852	0.0895	2.2085	NA	NA	NA	NA	NA	NA	NA	NA	NA	999	NA	NA	NA	NA	NA	NA	NA	NA
0180G	West Kiang	5	05-010	Goat	West African Dwarf goat	Female	>3 years	No	≤2 weeks	No	Yes	Yes	Yes	023RBTanimal	-	-	NA	009ELISAanimal	-	0.134	2.01494	0.087	0.092	2.302	2.294	0.092	0.101	1.728	1.852	0.0895	2.2085	NA	NA	NA	NA	NA	NA	NA	NA	NA	999	NA	NA	NA	NA	NA	NA	NA	NA
0181G	West Kiang	5	05-010	Goat	West African Dwarf goat	Female	1-3 years	No	≤1 month	Yes	Yes	No	No	023RBTanimal	-	-	NA	009ELISAanimal	-	0.178	4.00724	0.087	0.092	2.302	2.294	0.092	0.101	1.728	1.852	0.0895	2.2085	NA	NA	NA	NA	NA	NA	NA	NA	NA	999	NA	NA	NA	NA	NA	NA	NA	NA
0182G	West Kiang	5	05-010	Goat	West African Dwarf goat	Female	>3 years	No	≤1 month	Yes	Yes	No	No	023RBTanimal	-	-	NA	009ELISAanimal	-	0.264	7.90129	0.087	0.092	2.302	2.294	0.092	0.101	1.728	1.852	0.0895	2.2085	NA	NA	NA	NA	039RBTanimal	-	-	017ELISAanimal	-	0.3578	NA	0.089	0.0784	2.363	2.5149	0.1762	0.1682	2.1879
0183G	West Kiang	5	05-001	Goat	West African Dwarf goat	Male	<1 year	No	Never	No	Yes	No	No	023RBTanimal	-	-	NA	009ELISAanimal	-	0.196	4.82228	0.087	0.092	2.302	2.294	0.092	0.101	1.728	1.852	0.0895	2.2085	NA	NA	NA	NA	NA	NA	NA	NA	NA	999	NA	NA	NA	NA	NA	NA	NA	NA
0184G	West Kiang	5	05-001	Goat	West African Dwarf goat	Female	<1 year	No	Never	No	Yes	No	No	023RBTanimal	-	-	NA	009ELISAanimal	-	0.133	1.96966	0.087	0.092	2.302	2.294	0.092	0.101	1.728	1.852	0.0895	2.2085	NA	NA	NA	NA	NA	NA	NA	NA	NA	999	NA	NA	NA	NA	NA	NA	NA	NA
0185G	West Kiang	5	05-001	Goat	West African Dwarf goat	Male	<1 year	No	Never	No	Yes	No	No	023RBTanimal	-	-	NA	009ELISAanimal	-	0.109	0.882952	0.087	0.092	2.302	2.294	0.092	0.101	1.728	1.852	0.0895	2.2085	NA	NA	NA	NA	NA	NA	NA	NA	NA	999	NA	NA	NA	NA	NA	NA	NA	NA
0186G	West Kiang	5	05-001	Goat	West African Dwarf goat	Female	<1 year	No	Never	No	Yes	No	No	023RBTanimal	-	-	NA	009ELISAanimal	-	0.12	1.38103	0.087	0.092	2.302	2.294	0.092	0.101	1.728	1.852	0.0895	2.2085	NA	NA	NA	NA	NA	NA	NA	NA	NA	999	NA	NA	NA	NA	NA	NA	NA	NA
0187G	West Kiang	5	05-001	Goat	West African Dwarf goat	Female	<1 year	No	Never	No	Yes	No	No	023RBTanimal	-	-	NA	009ELISAanimal	-	0.091	0.0679194	0.087	0.092	2.302	2.294	0.092	0.101	1.728	1.852	0.0895	2.2085	NA	NA	NA	NA	NA	NA	NA	NA	NA	999	NA	NA	NA	NA	NA	NA	NA	NA
0188G	West Kiang	5	05-001	Goat	West African Dwarf goat	Female	>3 years	No	≤2 weeks	No	Yes	Yes	Yes	024RBTanimal	-	-	NA	009ELISAanimal	-	0.113	1.06407	0.087	0.092	2.302	2.294	0.092	0.101	1.728	1.852	0.0895	2.2085	NA	NA	NA	NA	NA	NA	NA	NA	NA	999	NA	NA	NA	NA	NA	NA	NA	NA
0189G	West Kiang	5	05-011	Goat	West African Dwarf goat	Female	1-3 years	Yes	≤3 months	No	Yes	No	No	024RBTanimal	-	-	NA	009ELISAanimal	-	0.098	0.384877	0.087	0.092	2.302	2.294	0.092	0.101	1.728	1.852	0.0895	2.2085	NA	NA	NA	NA	NA	NA	NA	NA	NA	999	NA	NA	NA	NA	NA	NA	NA	NA
0190G	West Kiang	5	05-012	Goat	West African Dwarf goat	Female	>3 years	No	≤1 month	No	Yes	Yes	Yes	024RBTanimal	-	-	NA	009ELISAanimal	-	0.186	4.36948	0.087	0.092	2.302	2.294	0.092	0.101	1.728	1.852	0.0895	2.2085	NA	NA	NA	NA	NA	NA	NA	NA	NA	999	NA	NA	NA	NA	NA	NA	NA	NA
0191G	West Kiang	5	05-012	Goat	West African Dwarf goat	Female	<1 year	No	Never	No	Yes	No	No	024RBTanimal	-	-	NA	009ELISAanimal	-	0.277	8.48993	0.087	0.092	2.302	2.294	0.092	0.101	1.728	1.852	0.0895	2.2085	NA	NA	NA	NA	NA	NA	NA	NA	NA	999	NA	NA	NA	NA	NA	NA	NA	NA
0192G	West Kiang	5	05-012	Goat	West African Dwarf goat	Female	<1 year	No	Never	No	Yes	No	No	024RBTanimal	-	-	NA	009ELISAanimal	-	0.142	2.37718	0.087	0.092	2.302	2.294	0.092	0.101	1.728	1.852	0.0895	2.2085	NA	NA	NA	NA	NA	NA	NA	NA	NA	999	NA	NA	NA	NA	NA	NA	NA	NA
0193G	West Kiang	5	05-012	Goat	West African Dwarf goat	Male	<1 year	No	Never	No	Yes	No	No	024RBTanimal	-	-	NA	009ELISAanimal	-	0.112	1.01879	0.087	0.092	2.302	2.294	0.092	0.101	1.728	1.852	0.0895	2.2085	NA	NA	NA	NA	NA	NA	NA	NA	NA	999	NA	NA	NA	NA	NA	NA	NA	NA
0194G	West Kiang	5	05-002	Goat	West African Dwarf goat	Female	>3 years	No	≤3 months	No	Yes	Yes	Yes	024RBTanimal	-	-	NA	009ELISAanimal	-	0.284	8.80688	0.087	0.092	2.302	2.294	0.092	0.101	1.728	1.852	0.0895	2.2085	NA	NA	NA	NA	039RBTanimal	-	-	017ELISAanimal	-	0.3589	NA	0.089	0.0784	2.363	2.5149	0.1762	0.1682	2.1879
0195G	West Kiang	5	05-002	Goat	West African Dwarf goat	Female	>3 years	Yes	>3 months	No	Yes	No	No	024RBTanimal	-	-	NA	009ELISAanimal	-	0.283	8.7616	0.087	0.092	2.302	2.294	0.092	0.101	1.728	1.852	0.0895	2.2085	NA	NA	NA	NA	NA	NA	NA	NA	NA	999	NA	NA	NA	NA	NA	NA	NA	NA
0196G	West Kiang	5	05-002	Goat	West African Dwarf goat	Male	1-3 years	No	Never	No	Yes	No	No	024RBTanimal	-	-	NA	009ELISAanimal	-	0.147	2.60358	0.087	0.092	2.302	2.294	0.092	0.101	1.728	1.852	0.0895	2.2085	NA	NA	NA	NA	NA	NA	NA	NA	NA	999	NA	NA	NA	NA	NA	NA	NA	NA
0197G	West Kiang	5	05-003	Goat	West African Dwarf goat	Female	1-3 years	No	≤1 month	No	Yes	No	No	024RBTanimal	-	-	NA	009ELISAanimal	-	0.196	4.82228	0.087	0.092	2.302	2.294	0.092	0.101	1.728	1.852	0.0895	2.2085	NA	NA	NA	NA	NA	NA	NA	NA	NA	999	NA	NA	NA	NA	NA	NA	NA	NA
0198G	West Kiang	5	05-003	Goat	West African Dwarf goat	Female	>3 years	No	≤3 months	No	Yes	No	No	024RBTanimal	-	-	NA	009ELISAanimal	-	0.086	-0.158479	0.087	0.092	2.302	2.294	0.092	0.101	1.728	1.852	0.0895	2.2085	NA	NA	NA	NA	NA	NA	NA	NA	NA	999	NA	NA	NA	NA	NA	NA	NA	NA
0199G	West Kiang	5	05-004	Goat	West African Dwarf goat	Female	<1 year	No	Never	No	Yes	No	No	024RBTanimal	-	-	NA	009ELISAanimal	-	0.09	0.0226398	0.087	0.092	2.302	2.294	0.092	0.101	1.728	1.852	0.0895	2.2085	NA	NA	NA	NA	NA	NA	NA	NA	NA	999	NA	NA	NA	NA	NA	NA	NA	NA
0200G	West Kiang	5	05-004	Goat	West African Dwarf goat	Female	1-3 years	No	Never	No	Yes	No	No	024RBTanimal	-	-	NA	009ELISAanimal	-	0.144	2.46774	0.087	0.092	2.302	2.294	0.092	0.101	1.728	1.852	0.0895	2.2085	NA	NA	NA	NA	NA	NA	NA	NA	NA	999	NA	NA	NA	NA	NA	NA	NA	NA
0201G	West Kiang	5	05-004	Goat	West African Dwarf goat	Female	>3 years	Yes	>3 months	No	Yes	No	No	024RBTanimal	-	-	NA	009ELISAanimal	-	0.13	1.83382	0.087	0.092	2.302	2.294	0.092	0.101	1.728	1.852	0.0895	2.2085	NA	NA	NA	NA	NA	NA	NA	NA	NA	999	NA	NA	NA	NA	NA	NA	NA	NA
0202G	West Kiang	5	05-004	Goat	West African Dwarf goat	Female	>3 years	Yes	≤3 months	No	Yes	No	No	024RBTanimal	-	-	NA	009ELISAanimal	-	0.299	9.48608	0.087	0.092	2.302	2.294	0.092	0.101	1.728	1.852	0.0895	2.2085	NA	NA	NA	NA	NA	NA	NA	NA	NA	999	NA	NA	NA	NA	NA	NA	NA	NA
0203G	West Kiang	3	03-007	Goat	West African Dwarf goat	Female	1-3 years	No	≤1 month	No	Yes	Yes	Yes	024RBTanimal	-	-	NA	009ELISAanimal	-	0.259	7.67489	0.087	0.092	2.302	2.294	0.092	0.101	1.728	1.852	0.0895	2.2085	NA	NA	NA	NA	NA	NA	NA	NA	NA	999	NA	NA	NA	NA	NA	NA	NA	NA
0204G	West Kiang	3	03-007	Goat	West African Dwarf goat	Male	<1 year	No	Never	No	Yes	No	No	024RBTanimal	-	-	NA	009ELISAanimal	-	0.159	3.14693	0.087	0.092	2.302	2.294	0.092	0.101	1.728	1.852	0.0895	2.2085	NA	NA	NA	NA	NA	NA	NA	NA	NA	999	NA	NA	NA	NA	NA	NA	NA	NA
0205G	West Kiang	3	03-007	Goat	West African Dwarf goat	Female	>3 years	Yes	≤3 months	No	Yes	No	No	024RBTanimal	-	-	NA	009ELISAanimal	-	0.324	10.6181	0.087	0.092	2.302	2.294	0.092	0.101	1.728	1.852	0.0895	2.2085	NA	NA	NA	NA	039RBTanimal	-	-	017ELISAanimal	-	0.3899	NA	0.089	0.0784	2.363	2.5149	0.1762	0.1682	2.1879
0206G	West Kiang	3	03-007	Goat	West African Dwarf goat	Female	>3 years	Yes	≤3 months	No	Yes	No	No	024RBTanimal	-	-	NA	009ELISAanimal	-	0.329	10.8445	0.087	0.092	2.302	2.294	0.092	0.101	1.728	1.852	0.0895	2.2085	NA	NA	NA	NA	NA	NA	NA	NA	NA	999	NA	NA	NA	NA	NA	NA	NA	NA
0207G	West Kiang	3	03-007	Goat	West African Dwarf goat	Female	<1 year	Yes	Never	No	Yes	No	No	024RBTanimal	-	-	NA	009ELISAanimal	-	0.099	0.430156	0.087	0.092	2.302	2.294	0.092	0.101	1.728	1.852	0.0895	2.2085	NA	NA	NA	NA	NA	NA	NA	NA	NA	999	NA	NA	NA	NA	NA	NA	NA	NA
0208G	West Kiang	3	03-010	Goat	West African Dwarf goat	Male	<1 year	No	Never	No	Yes	No	No	024RBTanimal	-	-	NA	009ELISAanimal	-	0.146	2.5583	0.087	0.092	2.302	2.294	0.092	0.101	1.728	1.852	0.0895	2.2085	NA	NA	NA	NA	039RBTanimal	-	-	017ELISAanimal	-	0.0895	NA	0.089	0.0784	2.363	2.5149	0.1762	0.1682	2.1879
0209G	West Kiang	3	03-002	Goat	West African Dwarf goat	Female	<1 year	Yes	>3 months	No	Yes	No	No	024RBTanimal	-	-	NA	009ELISAanimal	-	0.231	6.40706	0.087	0.092	2.302	2.294	0.092	0.101	1.728	1.852	0.0895	2.2085	NA	NA	NA	NA	NA	NA	NA	NA	NA	999	NA	NA	NA	NA	NA	NA	NA	NA
0210G	West Kiang	3	03-002	Goat	West African Dwarf goat	Female	<1 year	Yes	Never	No	Yes	No	No	024RBTanimal	-	-	NA	009ELISAanimal	-	0.247	7.13154	0.087	0.092	2.302	2.294	0.092	0.101	1.728	1.852	0.0895	2.2085	NA	NA	NA	NA	NA	NA	NA	NA	NA	999	NA	NA	NA	NA	NA	NA	NA	NA
0211G	West Kiang	3	03-006	Goat	West African Dwarf goat	Female	>3 years	No	≤2 weeks	No	Yes	Yes	Yes	024RBTanimal	-	-	NA	009ELISAanimal	-	0.265	7.94657	0.087	0.092	2.302	2.294	0.092	0.101	1.728	1.852	0.0895	2.2085	NA	NA	NA	NA	NA	NA	NA	NA	NA	999	NA	NA	NA	NA	NA	NA	NA	NA
0212G	West Kiang	3	03-006	Goat	West African Dwarf goat	Female	<1 year	No	Never	No	Yes	No	No	024RBTanimal	-	-	NA	009ELISAanimal	-	0.297	9.39552	0.087	0.092	2.302	2.294	0.092	0.101	1.728	1.852	0.0895	2.2085	NA	NA	NA	NA	NA	NA	NA	NA	NA	999	NA	NA	NA	NA	NA	NA	NA	NA
0213G	West Kiang	3	03-006	Goat	West African Dwarf goat	Female	>3 years	No	≤3 months	No	Yes	Yes	Yes	024RBTanimal	-	-	NA	009ELISAanimal	-	0.391	13.6518	0.087	0.092	2.302	2.294	0.092	0.101	1.728	1.852	0.0895	2.2085	-	-	NA	NA	NA	NA	NA	NA	NA	999	NA	NA	NA	NA	NA	NA	NA	NA
0214G	West Kiang	3	03-006	Goat	West African Dwarf goat	Female	>3 years	No	≤3 months	No	Yes	No	Yes	024RBTanimal	-	-	NA	009ELISAanimal	-	0.108	0.837673	0.087	0.092	2.302	2.294	0.092	0.101	1.728	1.852	0.0895	2.2085	NA	NA	NA	NA	NA	NA	NA	NA	NA	999	NA	NA	NA	NA	NA	NA	NA	NA
0215G	West Kiang	3	03-006	Goat	West African Dwarf goat	Female	1-3 years	Yes	Never	No	Yes	No	No	024RBTanimal	-	-	NA	009ELISAanimal	-	0.178	4.00724	0.087	0.092	2.302	2.294	0.092	0.101	1.728	1.852	0.0895	2.2085	NA	NA	NA	NA	NA	NA	NA	NA	NA	999	NA	NA	NA	NA	NA	NA	NA	NA
0216G	West Kiang	3	03-005	Goat	West African Dwarf goat	Female	>3 years	No	≤1 month	No	Yes	Yes	Yes	024RBTanimal	-	-	NA	009ELISAanimal	-	0.304	9.71247	0.087	0.092	2.302	2.294	0.092	0.101	1.728	1.852	0.0895	2.2085	NA	NA	NA	NA	NA	NA	NA	NA	NA	999	NA	NA	NA	NA	NA	NA	NA	NA
0217G	West Kiang	3	03-005	Goat	West African Dwarf goat	Female	<1 year	No	≤2 weeks	No	Yes	Yes	Yes	024RBTanimal	-	-	NA	009ELISAanimal	-	0.148	2.64886	0.087	0.092	2.302	2.294	0.092	0.101	1.728	1.852	0.0895	2.2085	NA	NA	NA	NA	NA	NA	NA	NA	NA	999	NA	NA	NA	NA	NA	NA	NA	NA
0218G	West Kiang	3	03-005	Goat	West African Dwarf goat	Female	<1 year	No	Never	No	Yes	No	No	024RBTanimal	-	-	NA	009ELISAanimal	-	0.098	0.384877	0.087	0.092	2.302	2.294	0.092	0.101	1.728	1.852	0.0895	2.2085	NA	NA	NA	NA	NA	NA	NA	NA	NA	999	NA	NA	NA	NA	NA	NA	NA	NA
0219G	West Kiang	3	03-005	Goat	West African Dwarf goat	Female	>3 years	Yes	Never	No	Yes	No	No	024RBTanimal	-	-	NA	009ELISAanimal	-	0.152	2.82998	0.087	0.092	2.302	2.294	0.092	0.101	1.728	1.852	0.0895	2.2085	NA	NA	NA	NA	NA	NA	NA	NA	NA	999	NA	NA	NA	NA	NA	NA	NA	NA
0220G	West Kiang	3	03-005	Goat	West African Dwarf goat	Male	<1 year	No	Never	No	Yes	No	No	025RBTanimal	-	-	128G used as neg. Contr	009ELISAanimal	-	0.13	1.83382	0.087	0.092	2.302	2.294	0.092	0.101	1.728	1.852	0.0895	2.2085	NA	NA	NA	NA	NA	NA	NA	NA	NA	999	NA	NA	NA	NA	NA	NA	NA	NA
0221G	West Kiang	3	03-003	Goat	West African Dwarf goat	Female	>3 years	Yes	Never	No	Yes	No	No	025RBTanimal	-	-	128G used as neg. Contr	009ELISAanimal	-	0.105	0.701834	0.087	0.092	2.302	2.294	0.092	0.101	1.728	1.852	0.0895	2.2085	NA	NA	NA	NA	039RBTanimal	-	-	017ELISAanimal	-	0.1036	NA	0.089	0.0784	2.363	2.5149	0.1762	0.1682	2.1879
0222G	West Kiang	3	03-003	Goat	West African Dwarf goat	Male	<1 year	No	Never	No	Yes	No	No	025RBTanimal	-	-	128G used as neg. Contr	009ELISAanimal	-	0.242	6.90514	0.087	0.092	2.302	2.294	0.092	0.101	1.728	1.852	0.0895	2.2085	NA	NA	NA	NA	039RBTanimal	-	-	017ELISAanimal	-	0.3683	NA	0.089	0.0784	2.363	2.5149	0.1762	0.1682	2.1879
0223G	West Kiang	3	03-004	Goat	West African Dwarf goat	Female	<1 year	Unknown	Never	No	Yes	No	No	025RBTanimal	-	-	128G used as neg. Contr	009ELISAanimal	-	0.141	2.3319	0.087	0.092	2.302	2.294	0.092	0.101	1.728	1.852	0.0895	2.2085	NA	NA	NA	NA	NA	NA	NA	NA	NA	999	NA	NA	NA	NA	NA	NA	NA	NA
0224G	West Kiang	3	03-004	Goat	West African Dwarf goat	Female	>3 years	No	≤3 months	No	Yes	No	No	025RBTanimal	-	-	128G used as neg. Contr	009ELISAanimal	-	0.121	1.42631	0.087	0.092	2.302	2.294	0.092	0.101	1.728	1.852	0.0895	2.2085	NA	NA	NA	NA	NA	NA	NA	NA	NA	999	NA	NA	NA	NA	NA	NA	NA	NA
0225G	West Kiang	3	03-004	Goat	West African Dwarf goat	Female	1-3 years	No	Never	No	Yes	No	No	025RBTanimal	-	-	128G used as neg. Contr	009ELISAanimal	-	0.094	0.203758	0.087	0.092	2.302	2.294	0.092	0.101	1.728	1.852	0.0895	2.2085	NA	NA	NA	NA	NA	NA	NA	NA	NA	999	NA	NA	NA	NA	NA	NA	NA	NA
0226G	West Kiang	3	03-004	Goat	West African Dwarf goat	Female	1-3 years	No	Never	No	Yes	No	No	025RBTanimal	-	-	128G used as neg. Contr	009ELISAanimal	-	0.085	-0.203758	0.087	0.092	2.302	2.294	0.092	0.101	1.728	1.852	0.0895	2.2085	NA	NA	NA	NA	NA	NA	NA	NA	NA	999	NA	NA	NA	NA	NA	NA	NA	NA
0227G	West Kiang	3	03-004	Goat	West African Dwarf goat	Female	>3 years	No	≤3 months	No	Yes	No	No	025RBTanimal	-	-	128G used as neg. Contr	009ELISAanimal	-	0.311	10.0294	0.087	0.092	2.302	2.294	0.092	0.101	1.728	1.852	0.0895	2.2085	NA	NA	NA	NA	NA	NA	NA	NA	NA	999	NA	NA	NA	NA	NA	NA	NA	NA
0228G	West Kiang	3	03-008	Goat	West African Dwarf goat	Female	<1 year	No	Never	No	Yes	No	No	025RBTanimal	-	-	128G used as neg. Contr	009ELISAanimal	-	0.223	6.04483	0.087	0.092	2.302	2.294	0.092	0.101	1.728	1.852	0.0895	2.2085	NA	NA	NA	NA	NA	NA	NA	NA	NA	999	NA	NA	NA	NA	NA	NA	NA	NA
0229G	West Kiang	3	03-008	Goat	West African Dwarf goat	Female	>3 years	Yes	Never	No	Yes	No	No	025RBTanimal	-	-	128G used as neg. Contr	009ELISAanimal	-	0.196	4.82228	0.087	0.092	2.302	2.294	0.092	0.101	1.728	1.852	0.0895	2.2085	NA	NA	NA	NA	NA	NA	NA	NA	NA	999	NA	NA	NA	NA	NA	NA	NA	NA
0230G	West Kiang	3	03-008	Goat	West African Dwarf goat	Female	1-3 years	Yes	≤3 months	No	Yes	No	No	025RBTanimal	-	-	128G used as neg. Contr	009ELISAanimal	-	0.157	3.05637	0.087	0.092	2.302	2.294	0.092	0.101	1.728	1.852	0.0895	2.2085	NA	NA	NA	NA	NA	NA	NA	NA	NA	999	NA	NA	NA	NA	NA	NA	NA	NA
0231G	West Kiang	3	03-008	Goat	West African Dwarf goat	Female	1-3 years	Yes	Never	No	Yes	No	No	025RBTanimal	-	-	128G used as neg. Contr	009ELISAanimal	-	0.285	8.85216	0.087	0.092	2.302	2.294	0.092	0.101	1.728	1.852	0.0895	2.2085	NA	NA	NA	NA	NA	NA	NA	NA	NA	999	NA	NA	NA	NA	NA	NA	NA	NA
0232G	West Kiang	3	03-008	Goat	West African Dwarf goat	Female	1-3 years	Yes	≤3 months	No	Yes	No	No	025RBTanimal	-	-	128G used as neg. Contr	009ELISAanimal	-	0.19	4.5506	0.087	0.092	2.302	2.294	0.092	0.101	1.728	1.852	0.0895	2.2085	NA	NA	NA	NA	NA	NA	NA	NA	NA	999	NA	NA	NA	NA	NA	NA	NA	NA
0233G	West Kiang	3	03-009	Goat	West African Dwarf goat	Female	1-3 years	No	Never	No	Yes	No	No	025RBTanimal	-	-	128G used as neg. Contr	009ELISAanimal	-	0.28	8.62576	0.087	0.092	2.302	2.294	0.092	0.101	1.728	1.852	0.0895	2.2085	NA	NA	NA	NA	NA	NA	NA	NA	NA	999	NA	NA	NA	NA	NA	NA	NA	NA
0234G	West Kiang	3	03-009	Goat	West African Dwarf goat	Male	<1 year	No	Never	No	Yes	No	No	025RBTanimal	-	-	128G used as neg. Contr	009ELISAanimal	-	0.125	1.60743	0.087	0.092	2.302	2.294	0.092	0.101	1.728	1.852	0.0895	2.2085	NA	NA	NA	NA	NA	NA	NA	NA	NA	999	NA	NA	NA	NA	NA	NA	NA	NA
0235G	West Kiang	3	03-009	Goat	West African Dwarf goat	Female	<1 year	Yes	Never	No	Yes	No	No	025RBTanimal	-	-	128G used as neg. Contr	009ELISAanimal	-	0.102	0.565995	0.087	0.092	2.302	2.294	0.092	0.101	1.728	1.852	0.0895	2.2085	NA	NA	NA	NA	NA	NA	NA	NA	NA	999	NA	NA	NA	NA	NA	NA	NA	NA
0236G	West Kiang	3	03-011	Goat	West African Dwarf goat	Female	>3 years	No	≤2 weeks	No	Yes	Yes	Yes	025RBTanimal	-	-	128G used as neg. Contr	009ELISAanimal	-	0.176	3.91669	0.087	0.092	2.302	2.294	0.092	0.101	1.728	1.852	0.0895	2.2085	-	-	NA	NA	039RBTanimal	-	-	017ELISAanimal	-	0.2835	NA	0.089	0.0784	2.363	2.5149	0.1762	0.1682	2.1879
0237G	West Kiang	3	03-011	Goat	West African Dwarf goat	Female	1-3 years	No	Never	Yes	Yes	No	No	025RBTanimal	-	-	128G used as neg. Contr	009ELISAanimal	-	0.097	0.339597	0.087	0.092	2.302	2.294	0.092	0.101	1.728	1.852	0.0895	2.2085	NA	NA	NA	NA	039RBTanimal	-	-	017ELISAanimal	-	0.1015	NA	0.089	0.0784	2.363	2.5149	0.1762	0.1682	2.1879
0238G	West Kiang	3	03-011	Goat	West African Dwarf goat	Female	>3 years	No	≤3 months	Yes	Yes	No	No	025RBTanimal	-	-	128G used as neg. Contr	009ELISAanimal	-	0.278	8.5352	0.087	0.092	2.302	2.294	0.092	0.101	1.728	1.852	0.0895	2.2085	NA	NA	NA	NA	039RBTanimal	-	-	017ELISAanimal	-	0.3415	NA	0.089	0.0784	2.363	2.5149	0.1762	0.1682	2.1879
0239G	West Kiang	29	29-012	Goat	West African Dwarf goat	Female	>3 years	Yes	>3 months	No	Yes	No	No	025RBTanimal	-	-	128G used as neg. Contr	009ELISAanimal	-	0.086	-0.158479	0.087	0.092	2.302	2.294	0.092	0.101	1.728	1.852	0.0895	2.2085	NA	NA	NA	NA	NA	NA	NA	NA	NA	999	NA	NA	NA	NA	NA	NA	NA	NA
0240G	West Kiang	29	29-012	Goat	West African Dwarf goat	Female	>3 years	No	≤2 weeks	No	Yes	Yes	Yes	025RBTanimal	-	-	128G used as neg. Contr	009ELISAanimal	-	0.156	3.01109	0.087	0.092	2.302	2.294	0.092	0.101	1.728	1.852	0.0895	2.2085	NA	NA	NA	NA	NA	NA	NA	NA	NA	999	NA	NA	NA	NA	NA	NA	NA	NA
0241G	West Kiang	29	29-012	Goat	West African Dwarf goat	Female	>3 years	No	≤3 months	No	Yes	No	No	025RBTanimal	-	-	128G used as neg. Contr	009ELISAanimal	-	0.122	1.47159	0.087	0.092	2.302	2.294	0.092	0.101	1.728	1.852	0.0895	2.2085	NA	NA	NA	NA	NA	NA	NA	NA	NA	999	NA	NA	NA	NA	NA	NA	NA	NA
0242G	West Kiang	29	29-012	Goat	West African Dwarf goat	Female	>3 years	No	≤1 month	No	Yes	No	No	025RBTanimal	-	-	128G used as neg. Contr	009ELISAanimal	-	0.128	1.74326	0.087	0.092	2.302	2.294	0.092	0.101	1.728	1.852	0.0895	2.2085	NA	NA	NA	NA	NA	NA	NA	NA	NA	999	NA	NA	NA	NA	NA	NA	NA	NA
0243G	West Kiang	29	29-004	Goat	West African Dwarf goat	Female	>3 years	No	≤2 weeks	No	Yes	Yes	Yes	025RBTanimal	-	-	128G used as neg. Contr	009ELISAanimal	-	0.273	8.30881	0.087	0.092	2.302	2.294	0.092	0.101	1.728	1.852	0.0895	2.2085	NA	NA	NA	NA	NA	NA	NA	NA	NA	999	NA	NA	NA	NA	NA	NA	NA	NA
0244G	West Kiang	29	29-004	Goat	West African Dwarf goat	Female	1-3 years	No	≤3 months	No	Yes	No	No	025RBTanimal	-	-	128G used as neg. Contr	009ELISAanimal	-	0.369	12.6556	0.087	0.092	2.302	2.294	0.092	0.101	1.728	1.852	0.0895	2.2085	NA	NA	NA	NA	NA	NA	NA	NA	NA	999	NA	NA	NA	NA	NA	NA	NA	NA
0245G	West Kiang	29	29-004	Goat	West African Dwarf goat	Male	<1 year	No	Never	No	Yes	No	No	025RBTanimal	-	-	128G used as neg. Contr	009ELISAanimal	-	0.108	0.837673	0.087	0.092	2.302	2.294	0.092	0.101	1.728	1.852	0.0895	2.2085	NA	NA	NA	NA	NA	NA	NA	NA	NA	999	NA	NA	NA	NA	NA	NA	NA	NA
0246G	West Kiang	29	29-005	Goat	West African Dwarf goat	Female	>3 years	No	≤2 weeks	No	Yes	Yes	Yes	025RBTanimal	-	-	128G used as neg. Contr	009ELISAanimal	-	0.469	17.1836	0.087	0.092	2.302	2.294	0.092	0.101	1.728	1.852	0.0895	2.2085	NA	NA	NA	NA	NA	NA	NA	NA	NA	999	NA	NA	NA	NA	NA	NA	NA	NA
0247G	West Kiang	29	29-005	Goat	West African Dwarf goat	Male	1-3 years	No	Never	No	Yes	No	No	025RBTanimal	-	-	128G used as neg. Contr	009ELISAanimal	-	0.102	0.565995	0.087	0.092	2.302	2.294	0.092	0.101	1.728	1.852	0.0895	2.2085	NA	NA	NA	NA	NA	NA	NA	NA	NA	999	NA	NA	NA	NA	NA	NA	NA	NA
0248G	West Kiang	29	29-009	Goat	West African Dwarf goat	Female	>3 years	No	≤3 months	No	Yes	Yes	Yes	025RBTanimal	-	-	128G used as neg. Contr	009ELISAanimal	-	0.209	5.41091	0.087	0.092	2.302	2.294	0.092	0.101	1.728	1.852	0.0895	2.2085	NA	NA	NA	NA	NA	NA	NA	NA	NA	999	NA	NA	NA	NA	NA	NA	NA	NA
0249G	West Kiang	29	29-009	Goat	West African Dwarf goat	Female	>3 years	No	≤3 months	No	Yes	Yes	Yes	025RBTanimal	-	-	128G used as neg. Contr	009ELISAanimal	-	0.235	6.58818	0.087	0.092	2.302	2.294	0.092	0.101	1.728	1.852	0.0895	2.2085	NA	NA	NA	NA	NA	NA	NA	NA	NA	999	NA	NA	NA	NA	NA	NA	NA	NA
0250G	West Kiang	29	29-007	Goat	West African Dwarf goat	Female	>3 years	No	≤2 weeks	No	Yes	Yes	Yes	025RBTanimal	-	-	128G used as neg. Contr	009ELISAanimal	-	0.297	9.39552	0.087	0.092	2.302	2.294	0.092	0.101	1.728	1.852	0.0895	2.2085	NA	NA	NA	NA	NA	NA	NA	NA	NA	999	NA	NA	NA	NA	NA	NA	NA	NA
0251G	West Kiang	29	29-007	Goat	West African Dwarf goat	Male	1-3 years	No	Never	No	Yes	No	No	025RBTanimal	-	-	128G used as neg. Contr	009ELISAanimal	-	0.237	6.67874	0.087	0.092	2.302	2.294	0.092	0.101	1.728	1.852	0.0895	2.2085	NA	NA	NA	NA	NA	NA	NA	NA	NA	999	NA	NA	NA	NA	NA	NA	NA	NA
0252G	West Kiang	29	29-007	Goat	West African Dwarf goat	Female	>3 years	Yes	>3 months	No	Yes	No	No	026RBTanimal	-	-	128G used as neg. Contr	009ELISAanimal	-	0.354	11.9765	0.087	0.092	2.302	2.294	0.092	0.101	1.728	1.852	0.0895	2.2085	NA	NA	NA	NA	NA	NA	NA	NA	NA	999	NA	NA	NA	NA	NA	NA	NA	NA
0253G	West Kiang	29	29-007	Goat	West African Dwarf goat	Female	>3 years	Yes	>3 months	No	Yes	No	No	026RBTanimal	-	-	128G used as neg. Contr	009ELISAanimal	-	0.104	0.656554	0.087	0.092	2.302	2.294	0.092	0.101	1.728	1.852	0.0895	2.2085	NA	NA	NA	NA	NA	NA	NA	NA	NA	999	NA	NA	NA	NA	NA	NA	NA	NA
0254G	West Kiang	29	29-007	Goat	West African Dwarf goat	Female	1-3 years	No	≤1 month	Yes	Yes	No	No	026RBTanimal	-	-	128G used as neg. Contr	009ELISAanimal	-	0.388	13.516	0.087	0.092	2.302	2.294	0.092	0.101	1.728	1.852	0.0895	2.2085	NA	NA	NA	NA	NA	NA	NA	NA	NA	999	NA	NA	NA	NA	NA	NA	NA	NA
0255G	West Kiang	29	29-006	Goat	West African Dwarf goat	Female	>3 years	No	≤2 weeks	No	Yes	Yes	Yes	026RBTanimal	-	-	128G used as neg. Contr	009ELISAanimal	-	0.329	10.8445	0.087	0.092	2.302	2.294	0.092	0.101	1.728	1.852	0.0895	2.2085	-	-	NA	NA	039RBTanimal	-	-	017ELISAanimal	-	0.4965	NA	0.089	0.0784	2.363	2.5149	0.1762	0.1682	2.1879
0256G	West Kiang	29	29-006	Goat	West African Dwarf goat	Female	1-3 years	Yes	Never	No	Yes	No	No	026RBTanimal	-	-	128G used as neg. Contr	009ELISAanimal	-	0.131	1.8791	0.087	0.092	2.302	2.294	0.092	0.101	1.728	1.852	0.0895	2.2085	NA	NA	NA	NA	039RBTanimal	-	-	017ELISAanimal	-	0.1912	NA	0.089	0.0784	2.363	2.5149	0.1762	0.1682	2.1879
0257G	West Kiang	29	29-006	Goat	West African Dwarf goat	Female	>3 years	Yes	≤3 months	No	Yes	No	No	026RBTanimal	-	-	128G used as neg. Contr	009ELISAanimal	-	0.152	2.82998	0.087	0.092	2.302	2.294	0.092	0.101	1.728	1.852	0.0895	2.2085	NA	NA	NA	NA	039RBTanimal	-	-	017ELISAanimal	-	0.1721	NA	0.089	0.0784	2.363	2.5149	0.1762	0.1682	2.1879
0258G	West Kiang	29	29-006	Goat	West African Dwarf goat	Female	>3 years	Yes	≤3 months	No	Yes	No	No	026RBTanimal	-	-	128G used as neg. Contr	009ELISAanimal	-	0.135	2.06022	0.087	0.092	2.302	2.294	0.092	0.101	1.728	1.852	0.0895	2.2085	NA	NA	NA	NA	039RBTanimal	-	-	017ELISAanimal	-	0.1817	NA	0.089	0.0784	2.363	2.5149	0.1762	0.1682	2.1879
0259G	West Kiang	29	29-006	Goat	West African Dwarf goat	Female	1-3 years	Yes	N≤2 weeks	No	Yes	No	No	026RBTanimal	-	-	128G used as neg. Contr	009ELISAanimal	-	0.376	12.9726	0.087	0.092	2.302	2.294	0.092	0.101	1.728	1.852	0.0895	2.2085	NA	NA	NA	NA	039RBTanimal	-	-	017ELISAanimal	-	0.5588	NA	0.089	0.0784	2.363	2.5149	0.1762	0.1682	2.1879
0260G	West Kiang	29	29-002	Goat	West African Dwarf goat	Female	<1 year	No	Never	No	Yes	No	No	026RBTanimal	-	-	128G used as neg. Contr	009ELISAanimal	-	0.166	3.46389	0.087	0.092	2.302	2.294	0.092	0.101	1.728	1.852	0.0895	2.2085	NA	NA	NA	NA	NA	NA	NA	NA	NA	999	NA	NA	NA	NA	NA	NA	NA	NA
0261G	West Kiang	29	29-002	Goat	West African Dwarf goat	Female	>3 years	No	≤3 months	Yes	Yes	Yes	No	026RBTanimal	-	-	128G used as neg. Contr	009ELISAanimal	-	0.152	2.82998	0.087	0.092	2.302	2.294	0.092	0.101	1.728	1.852	0.0895	2.2085	NA	NA	NA	NA	NA	NA	NA	NA	NA	999	NA	NA	NA	NA	NA	NA	NA	NA
0262G	West Kiang	29	29-002	Goat	West African Dwarf goat	Female	>3 years	No	≤3 months	Yes	Yes	Yes	Yes	026RBTanimal	-	-	128G used as neg. Contr	009ELISAanimal	-	0.187	4.41476	0.087	0.092	2.302	2.294	0.092	0.101	1.728	1.852	0.0895	2.2085	NA	NA	NA	NA	NA	NA	NA	NA	NA	999	NA	NA	NA	NA	NA	NA	NA	NA
0263G	West Kiang	29	29-013	Goat	West African Dwarf goat	Male	<1 year	No	Never	No	Yes	No	No	026RBTanimal	-	-	128G used as neg. Contr	009ELISAanimal	-	0.108	0.837673	0.087	0.092	2.302	2.294	0.092	0.101	1.728	1.852	0.0895	2.2085	NA	NA	NA	NA	NA	NA	NA	NA	NA	999	NA	NA	NA	NA	NA	NA	NA	NA
0264G	West Kiang	29	29-013	Goat	West African Dwarf goat	Female	>3 years	Yes	≤3 months	No	Yes	No	No	026RBTanimal	-	-	128G used as neg. Contr	009ELISAanimal	-	0.138	2.19606	0.087	0.092	2.302	2.294	0.092	0.101	1.728	1.852	0.0895	2.2085	NA	NA	NA	NA	NA	NA	NA	NA	NA	999	NA	NA	NA	NA	NA	NA	NA	NA
0265G	West Kiang	29	29-013	Goat	West African Dwarf goat	Female	>3 years	No	≤3 months	No	Yes	No	No	026RBTanimal	-	-	128G used as neg. Contr	010ELISAanimal	-	0.091	1.70807	0.071	0.067	1.363	1.351	0.081	0.1	0.968	0.968	0.069	1.288	NA	NA	NA	NA	NA	NA	NA	NA	NA	999	NA	NA	NA	NA	NA	NA	NA	NA
0266G	West Kiang	29	29-013	Goat	West African Dwarf goat	Female	1-3 years	No	≤2 weeks	Yes	Yes	No	No	026RBTanimal	-	-	128G used as neg. Contr	010ELISAanimal	-	0.115	3.57143	0.071	0.067	1.363	1.351	0.081	0.1	0.968	0.968	0.069	1.288	NA	NA	NA	NA	NA	NA	NA	NA	NA	999	NA	NA	NA	NA	NA	NA	NA	NA
0267G	West Kiang	29	29-013	Goat	West African Dwarf goat	Female	1-3 years	No	Never	No	Yes	No	No	026RBTanimal	-	-	128G used as neg. Contr	010ELISAanimal	-	0.103	2.63975	0.071	0.067	1.363	1.351	0.081	0.1	0.968	0.968	0.069	1.288	NA	NA	NA	NA	NA	NA	NA	NA	NA	999	NA	NA	NA	NA	NA	NA	NA	NA
0268G	West Kiang	27	27-007	Goat	West African Dwarf goat	Female	>3 years	No	≤2 weeks	No	Yes	Yes	Yes	026RBTanimal	-	-	128G used as neg. Contr	010ELISAanimal	-	0.082	1.00932	0.071	0.067	1.363	1.351	0.081	0.1	0.968	0.968	0.069	1.288	NA	NA	NA	NA	NA	NA	NA	NA	NA	999	NA	NA	NA	NA	NA	NA	NA	NA
0269G	West Kiang	27	27-007	Goat	West African Dwarf goat	Female	<1 year	Yes	Never	No	Yes	No	No	026RBTanimal	-	-	128G used as neg. Contr	010ELISAanimal	-	0.083	1.08696	0.071	0.067	1.363	1.351	0.081	0.1	0.968	0.968	0.069	1.288	NA	NA	NA	NA	NA	NA	NA	NA	NA	999	NA	NA	NA	NA	NA	NA	NA	NA
0270G	West Kiang	27	27-007	Goat	West African Dwarf goat	Female	>3 years	Yes	≤3 months	No	Yes	No	No	026RBTanimal	-	-	128G used as neg. Contr	010ELISAanimal	-	0.089	1.5528	0.071	0.067	1.363	1.351	0.081	0.1	0.968	0.968	0.069	1.288	NA	NA	NA	NA	NA	NA	NA	NA	NA	999	NA	NA	NA	NA	NA	NA	NA	NA
0271G	West Kiang	27	27-007	Goat	West African Dwarf goat	Female	<1 year	Yes	Never	No	Yes	No	No	026RBTanimal	-	-	128G used as neg. Contr	010ELISAanimal	-	0.109	3.10559	0.071	0.067	1.363	1.351	0.081	0.1	0.968	0.968	0.069	1.288	NA	NA	NA	NA	NA	NA	NA	NA	NA	999	NA	NA	NA	NA	NA	NA	NA	NA
0272G	West Kiang	27	27-007	Goat	West African Dwarf goat	Female	>3 years	No	≤2 weeks	No	Yes	Yes	Yes	026RBTanimal	-	-	128G used as neg. Contr	010ELISAanimal	-	0.092	1.78571	0.071	0.067	1.363	1.351	0.081	0.1	0.968	0.968	0.069	1.288	NA	NA	NA	NA	NA	NA	NA	NA	NA	999	NA	NA	NA	NA	NA	NA	NA	NA
0273G	West Kiang	27	27-005	Goat	West African Dwarf goat	Female	>3 years	No	≤2 weeks	No	Yes	Yes	Yes	026RBTanimal	-	-	128G used as neg. Contr	010ELISAanimal	-	0.165	7.45342	0.071	0.067	1.363	1.351	0.081	0.1	0.968	0.968	0.069	1.288	-	-	NA	NA	039RBTanimal	-	-	017ELISAanimal	-	0.434	NA	0.089	0.0784	2.363	2.5149	0.1762	0.1682	2.1879
0274G	West Kiang	27	27-005	Goat	cross breed	Female	<1 year	Yes	N≤2 weeks	No	Yes	No	No	026RBTanimal	-	-	128G used as neg. Contr	010ELISAanimal	-	0.09	1.63043	0.071	0.067	1.363	1.351	0.081	0.1	0.968	0.968	0.069	1.288	NA	NA	NA	NA	039RBTanimal	-	-	017ELISAanimal	-	0.1188	NA	0.089	0.0784	2.363	2.5149	0.1762	0.1682	2.1879
0275G	West Kiang	27	27-008	Goat	West African Dwarf goat	Female	<1 year	No	Never	Yes	Yes	No	No	026RBTanimal	-	-	128G used as neg. Contr	010ELISAanimal	-	0.072	0.232919	0.071	0.067	1.363	1.351	0.081	0.1	0.968	0.968	0.069	1.288	NA	NA	NA	NA	NA	NA	NA	NA	NA	999	NA	NA	NA	NA	NA	NA	NA	NA
0276G	West Kiang	27	27-008	Goat	West African Dwarf goat	Female	>3 years	No	≤1 month	No	Yes	Yes	Yes	026RBTanimal	-	-	128G used as neg. Contr	010ELISAanimal	-	0.093	1.86335	0.071	0.067	1.363	1.351	0.081	0.1	0.968	0.968	0.069	1.288	NA	NA	NA	NA	NA	NA	NA	NA	NA	999	NA	NA	NA	NA	NA	NA	NA	NA
0277G	West Kiang	27	27-008	Goat	West African Dwarf goat	Female	>3 years	No	≤2 weeks	No	Yes	Yes	Yes	026RBTanimal	-	-	128G used as neg. Contr	010ELISAanimal	-	0.139	5.43478	0.071	0.067	1.363	1.351	0.081	0.1	0.968	0.968	0.069	1.288	NA	NA	NA	NA	NA	NA	NA	NA	NA	999	NA	NA	NA	NA	NA	NA	NA	NA
0278G	West Kiang	27	27-008	Goat	West African Dwarf goat	Female	<1 year	No	Never	No	Yes	No	No	026RBTanimal	-	-	128G used as neg. Contr	010ELISAanimal	-	0.081	0.931677	0.071	0.067	1.363	1.351	0.081	0.1	0.968	0.968	0.069	1.288	NA	NA	NA	NA	NA	NA	NA	NA	NA	999	NA	NA	NA	NA	NA	NA	NA	NA
0279G	West Kiang	27	27-004	Goat	West African Dwarf goat	Female	>3 years	No	>3 months	No	Yes	Yes	Yes	026RBTanimal	-	-	128G used as neg. Contr	010ELISAanimal	-	0.083	1.08696	0.071	0.067	1.363	1.351	0.081	0.1	0.968	0.968	0.069	1.288	NA	NA	NA	NA	NA	NA	NA	NA	NA	999	NA	NA	NA	NA	NA	NA	NA	NA
0280G	West Kiang	27	27-004	Goat	West African Dwarf goat	Female	<1 year	No	Never	No	Yes	No	No	026RBTanimal	-	-	128G used as neg. Contr	010ELISAanimal	-	0.073	0.310559	0.071	0.067	1.363	1.351	0.081	0.1	0.968	0.968	0.069	1.288	NA	NA	NA	NA	NA	NA	NA	NA	NA	999	NA	NA	NA	NA	NA	NA	NA	NA
0281G	West Kiang	27	27-004	Goat	West African Dwarf goat	Female	1-3 years	No	Never	Yes	Yes	No	No	026RBTanimal	-	-	128G used as neg. Contr	010ELISAanimal	-	0.11	3.18323	0.071	0.067	1.363	1.351	0.081	0.1	0.968	0.968	0.069	1.288	NA	NA	NA	NA	NA	NA	NA	NA	NA	999	NA	NA	NA	NA	NA	NA	NA	NA
0282G	West Kiang	27	27-004	Goat	West African Dwarf goat	Female	>3 years	Yes	>3 months	No	Yes	No	No	026RBTanimal	-	-	128G used as neg. Contr	010ELISAanimal	-	0.092	1.78571	0.071	0.067	1.363	1.351	0.081	0.1	0.968	0.968	0.069	1.288	NA	NA	NA	NA	NA	NA	NA	NA	NA	999	NA	NA	NA	NA	NA	NA	NA	NA
0283G	West Kiang	27	27-004	Goat	West African Dwarf goat	Female	<1 year	No	Never	No	Yes	No	No	026RBTanimal	-	-	128G used as neg. Contr	010ELISAanimal	-	0.087	1.39752	0.071	0.067	1.363	1.351	0.081	0.1	0.968	0.968	0.069	1.288	NA	NA	NA	NA	NA	NA	NA	NA	NA	999	NA	NA	NA	NA	NA	NA	NA	NA
0284G	West Kiang	27	27-010	Goat	West African Dwarf goat	Female	>3 years	Yes	>3 months	No	Yes	No	No	027RBTanimal	-	-	128G used as neg. Contr	010ELISAanimal	-	0.128	4.58075	0.071	0.067	1.363	1.351	0.081	0.1	0.968	0.968	0.069	1.288	NA	NA	NA	NA	NA	NA	NA	NA	NA	999	NA	NA	NA	NA	NA	NA	NA	NA
0285G	West Kiang	27	27-010	Goat	West African Dwarf goat	Male	<1 year	No	Never	No	Yes	No	No	027RBTanimal	-	-	128G used as neg. Contr	010ELISAanimal	-	0.17	7.84161	0.071	0.067	1.363	1.351	0.081	0.1	0.968	0.968	0.069	1.288	NA	NA	NA	NA	NA	NA	NA	NA	NA	999	NA	NA	NA	NA	NA	NA	NA	NA
0286G	West Kiang	27	27-010	Goat	West African Dwarf goat	Female	<1 year	No	Never	No	Yes	No	No	027RBTanimal	-	-	128G used as neg. Contr	010ELISAanimal	-	0.081	0.931677	0.071	0.067	1.363	1.351	0.081	0.1	0.968	0.968	0.069	1.288	NA	NA	NA	NA	NA	NA	NA	NA	NA	999	NA	NA	NA	NA	NA	NA	NA	NA
0287G	West Kiang	27	27-009	Goat	West African Dwarf goat	Female	>3 years	No	≤1 month	No	Yes	Yes	Yes	027RBTanimal	-	-	128G used as neg. Contr	010ELISAanimal	-	0.095	2.01863	0.071	0.067	1.363	1.351	0.081	0.1	0.968	0.968	0.069	1.288	NA	NA	NA	NA	NA	NA	NA	NA	NA	999	NA	NA	NA	NA	NA	NA	NA	NA
0288G	West Kiang	27	27-009	Goat	West African Dwarf goat	Female	1-3 years	No	≤2 weeks	No	Yes	No	No	027RBTanimal	-	-	128G used as neg. Contr	010ELISAanimal	-	0.171	7.91925	0.071	0.067	1.363	1.351	0.081	0.1	0.968	0.968	0.069	1.288	NA	NA	NA	NA	NA	NA	NA	NA	NA	999	NA	NA	NA	NA	NA	NA	NA	NA
0289G	West Kiang	27	27-003	Goat	West African Dwarf goat	Female	>3 years	No	≤3 months	No	Yes	Yes	Yes	027RBTanimal	-	-	128G used as neg. Contr	010ELISAanimal	-	0.196	9.86025	0.071	0.067	1.363	1.351	0.081	0.1	0.968	0.968	0.069	1.288	NA	NA	NA	NA	NA	NA	NA	NA	NA	999	NA	NA	NA	NA	NA	NA	NA	NA
0290G	West Kiang	27	27-003	Goat	West African Dwarf goat	Female	>3 years	No	≤2 weeks	No	Yes	Yes	Yes	027RBTanimal	-	-	128G used as neg. Contr	010ELISAanimal	-	0.098	2.25155	0.071	0.067	1.363	1.351	0.081	0.1	0.968	0.968	0.069	1.288	NA	NA	NA	NA	NA	NA	NA	NA	NA	999	NA	NA	NA	NA	NA	NA	NA	NA
0291G	West Kiang	27	27-003	Goat	West African Dwarf goat	Female	>3 years	No	≤2 weeks	No	Yes	No	Yes	027RBTanimal	-	-	128G used as neg. Contr	010ELISAanimal	-	0.095	2.01863	0.071	0.067	1.363	1.351	0.081	0.1	0.968	0.968	0.069	1.288	NA	NA	NA	NA	NA	NA	NA	NA	NA	999	NA	NA	NA	NA	NA	NA	NA	NA
0292G	West Kiang	27	27-003	Goat	West African Dwarf goat	Female	>3 years	No	≤3 months	No	Yes	Yes	Yes	027RBTanimal	-	-	128G used as neg. Contr	010ELISAanimal	-	0.116	3.64907	0.071	0.067	1.363	1.351	0.081	0.1	0.968	0.968	0.069	1.288	NA	NA	NA	NA	NA	NA	NA	NA	NA	999	NA	NA	NA	NA	NA	NA	NA	NA
0293G	West Kiang	27	27-003	Goat	West African Dwarf goat	Female	>3 years	Yes	≤3 months	No	Yes	No	No	027RBTanimal	-	-	128G used as neg. Contr	010ELISAanimal	-	0.178	8.46273	0.071	0.067	1.363	1.351	0.081	0.1	0.968	0.968	0.069	1.288	NA	NA	NA	NA	NA	NA	NA	NA	NA	999	NA	NA	NA	NA	NA	NA	NA	NA
0294G	West Kiang	27	27-001	Goat	West African Dwarf goat	Female	>3 years	No	≤2 weeks	No	Yes	Yes	Yes	027RBTanimal	-	-	128G used as neg. Contr	010ELISAanimal	-	0.097	2.17391	0.071	0.067	1.363	1.351	0.081	0.1	0.968	0.968	0.069	1.288	NA	NA	NA	NA	NA	NA	NA	NA	NA	999	NA	NA	NA	NA	NA	NA	NA	NA
0295G	West Kiang	27	27-001	Goat	West African Dwarf goat	Female	>3 years	No	≤1 month	No	Yes	Yes	Yes	027RBTanimal	-	-	128G used as neg. Contr	010ELISAanimal	-	0.083	1.08696	0.071	0.067	1.363	1.351	0.081	0.1	0.968	0.968	0.069	1.288	NA	NA	NA	NA	NA	NA	NA	NA	NA	999	NA	NA	NA	NA	NA	NA	NA	NA
0296G	West Kiang	27	27-001	Goat	West African Dwarf goat	Female	1-3 years	No	Never	Yes	Yes	No	No	027RBTanimal	-	-	128G used as neg. Contr	010ELISAanimal	-	0.08	0.854037	0.071	0.067	1.363	1.351	0.081	0.1	0.968	0.968	0.069	1.288	NA	NA	NA	NA	NA	NA	NA	NA	NA	999	NA	NA	NA	NA	NA	NA	NA	NA
0297G	West Kiang	27	27-001	Goat	West African Dwarf goat	Female	<1 year	No	Never	Yes	Yes	No	No	027RBTanimal	-	-	128G used as neg. Contr	010ELISAanimal	-	0.113	3.41615	0.071	0.067	1.363	1.351	0.081	0.1	0.968	0.968	0.069	1.288	NA	NA	NA	NA	NA	NA	NA	NA	NA	999	NA	NA	NA	NA	NA	NA	NA	NA
0298G	West Kiang	27	27-001	Goat	West African Dwarf goat	Female	>3 years	Yes	≤3 months	No	Yes	No	No	027RBTanimal	-	-	128G used as neg. Contr	010ELISAanimal	-	0.09	1.63043	0.071	0.067	1.363	1.351	0.081	0.1	0.968	0.968	0.069	1.288	NA	NA	NA	NA	NA	NA	NA	NA	NA	999	NA	NA	NA	NA	NA	NA	NA	NA
0299G	West Kiang	27	27-011	Goat	West African Dwarf goat	Female	>3 years	No	≤3 months	Yes	Yes	Yes	Yes	027RBTanimal	-	-	128G used as neg. Contr	010ELISAanimal	-	0.099	2.32919	0.071	0.067	1.363	1.351	0.081	0.1	0.968	0.968	0.069	1.288	NA	NA	NA	NA	NA	NA	NA	NA	NA	999	NA	NA	NA	NA	NA	NA	NA	NA
0300G	West Kiang	27	27-011	Goat	West African Dwarf goat	Male	<1 year	No	Never	No	Yes	No	No	027RBTanimal	-	-	128G used as neg. Contr	010ELISAanimal	-	0.077	0.621118	0.071	0.067	1.363	1.351	0.081	0.1	0.968	0.968	0.069	1.288	NA	NA	NA	NA	NA	NA	NA	NA	NA	999	NA	NA	NA	NA	NA	NA	NA	NA
0301G	West Kiang	27	27-011	Goat	West African Dwarf goat	Male	<1 year	No	Never	No	Yes	No	No	027RBTanimal	-	-	128G used as neg. Contr	010ELISAanimal	-	0.083	1.08696	0.071	0.067	1.363	1.351	0.081	0.1	0.968	0.968	0.069	1.288	NA	NA	NA	NA	NA	NA	NA	NA	NA	999	NA	NA	NA	NA	NA	NA	NA	NA
0302G	West Kiang	27	27-011	Goat	West African Dwarf goat	Female	>3 years	Yes	≤3 months	No	Yes	No	No	027RBTanimal	-	-	128G used as neg. Contr	010ELISAanimal	-	0.176	8.30745	0.071	0.067	1.363	1.351	0.081	0.1	0.968	0.968	0.069	1.288	NA	NA	NA	NA	NA	NA	NA	NA	NA	999	NA	NA	NA	NA	NA	NA	NA	NA
0303G	West Kiang	27	27-011	Goat	West African Dwarf goat	Female	>3 years	No	≤3 months	No	Yes	Yes	Yes	027RBTanimal	-	-	128G used as neg. Contr	010ELISAanimal	-	0.074	0.388199	0.071	0.067	1.363	1.351	0.081	0.1	0.968	0.968	0.069	1.288	NA	NA	NA	NA	NA	NA	NA	NA	NA	999	NA	NA	NA	NA	NA	NA	NA	NA
0304G	West Kiang	27	27-009	Goat	West African Dwarf goat	Female	>3 years	Yes	Never	No	Yes	No	No	027RBTanimal	-	-	128G used as neg. Contr	010ELISAanimal	-	0.084	1.1646	0.071	0.067	1.363	1.351	0.081	0.1	0.968	0.968	0.069	1.288	NA	NA	NA	NA	NA	NA	NA	NA	NA	999	NA	NA	NA	NA	NA	NA	NA	NA
0305G	West Kiang	27	27-009	Goat	West African Dwarf goat	Female	>3 years	No	≤3 months	No	Yes	No	No	027RBTanimal	-	-	128G used as neg. Contr	010ELISAanimal	-	0.074	0.388199	0.071	0.067	1.363	1.351	0.081	0.1	0.968	0.968	0.069	1.288	NA	NA	NA	NA	NA	NA	NA	NA	NA	999	NA	NA	NA	NA	NA	NA	NA	NA
0306G	West Kiang	27	27-009	Goat	West African Dwarf goat	Female	<1 year	Yes	Never	No	Yes	No	No	027RBTanimal	-	-	128G used as neg. Contr	010ELISAanimal	-	0.086	1.31988	0.071	0.067	1.363	1.351	0.081	0.1	0.968	0.968	0.069	1.288	NA	NA	NA	NA	NA	NA	NA	NA	NA	999	NA	NA	NA	NA	NA	NA	NA	NA
0307G	West Kiang	2	02-009	Goat	West African Dwarf goat	Female	>3 years	No	≤2 weeks	Yes	Yes	Yes	Yes	027RBTanimal	-	-	128G used as neg. Contr	010ELISAanimal	-	0.071	0.15528	0.071	0.067	1.363	1.351	0.081	0.1	0.968	0.968	0.069	1.288	NA	NA	NA	NA	039RBTanimal	-	-	017ELISAanimal	-	0.0845	0.0339659	0.089	0.0784	2.363	2.5149	0.1762	0.1682	2.1879
0308G	West Kiang	2	02-002	Goat	West African Dwarf goat	Female	>3 years	No	≤2 weeks	No	Yes	No	Yes	027RBTanimal	-	-	128G used as neg. Contr	010ELISAanimal	-	0.164	7.37578	0.071	0.067	1.363	1.351	0.081	0.1	0.968	0.968	0.069	1.288	NA	NA	NA	NA	NA	NA	NA	NA	NA	999	NA	NA	NA	NA	NA	NA	NA	NA
0309G	West Kiang	2	02-004	Goat	West African Dwarf goat	Female	>3 years	No	≤3 months	Yes	Yes	Yes	Yes	027RBTanimal	-	-	128G used as neg. Contr	010ELISAanimal	-	0.075	0.465839	0.071	0.067	1.363	1.351	0.081	0.1	0.968	0.968	0.069	1.288	NA	NA	NA	NA	NA	NA	NA	NA	NA	999	NA	NA	NA	NA	NA	NA	NA	NA
0310G	West Kiang	2	02-004	Goat	West African Dwarf goat	Female	>3 years	No	≤3 months	Yes	Yes	Yes	Yes	027RBTanimal	-	-	128G used as neg. Contr	010ELISAanimal	-	0.108	3.02795	0.071	0.067	1.363	1.351	0.081	0.1	0.968	0.968	0.069	1.288	NA	NA	NA	NA	NA	NA	NA	NA	NA	999	NA	NA	NA	NA	NA	NA	NA	NA
0311G	West Kiang	2	02-004	Goat	West African Dwarf goat	Female	1-3 years	No	Never	Yes	Yes	No	No	027RBTanimal	-	-	128G used as neg. Contr	010ELISAanimal	-	0.074	0.388199	0.071	0.067	1.363	1.351	0.081	0.1	0.968	0.968	0.069	1.288	NA	NA	NA	NA	NA	NA	NA	NA	NA	999	NA	NA	NA	NA	NA	NA	NA	NA
0312G	West Kiang	2	02-004	Goat	West African Dwarf goat	Female	>3 years	No	Never	Yes	Yes	No	No	027RBTanimal	-	-	128G used as neg. Contr	010ELISAanimal	-	0.115	3.57143	0.071	0.067	1.363	1.351	0.081	0.1	0.968	0.968	0.069	1.288	NA	NA	NA	NA	NA	NA	NA	NA	NA	999	NA	NA	NA	NA	NA	NA	NA	NA
0313G	West Kiang	2	02-004	Goat	West African Dwarf goat	Male	<1 year	No	Never	No	Yes	No	No	027RBTanimal	-	-	128G used as neg. Contr	010ELISAanimal	-	0.099	2.32919	0.071	0.067	1.363	1.351	0.081	0.1	0.968	0.968	0.069	1.288	NA	NA	NA	NA	NA	NA	NA	NA	NA	999	NA	NA	NA	NA	NA	NA	NA	NA
0314G	West Kiang	2	02-003	Goat	West African Dwarf goat	Female	>3 years	No	≤3 months	Yes	Yes	Yes	Yes	027RBTanimal	-	-	128G used as neg. Contr	010ELISAanimal	-	0.125	4.34783	0.071	0.067	1.363	1.351	0.081	0.1	0.968	0.968	0.069	1.288	NA	NA	NA	NA	NA	NA	NA	NA	NA	999	NA	NA	NA	NA	NA	NA	NA	NA
0315G	West Kiang	2	02-003	Goat	West African Dwarf goat	Female	>3 years	No	≤3 months	No	Yes	Yes	Yes	027RBTanimal	-	-	128G used as neg. Contr	010ELISAanimal	-	0.203	10.4037	0.071	0.067	1.363	1.351	0.081	0.1	0.968	0.968	0.069	1.288	NA	NA	NA	NA	NA	NA	NA	NA	NA	999	NA	NA	NA	NA	NA	NA	NA	NA
0316G	West Kiang	2	02-003	Goat	West African Dwarf goat	Female	>3 years	No	≤3 months	No	Yes	Yes	Yes	028RBTanimal	-	-	128G used as neg. Contr	010ELISAanimal	-	0.14	5.51242	0.071	0.067	1.363	1.351	0.081	0.1	0.968	0.968	0.069	1.288	NA	NA	NA	NA	NA	NA	NA	NA	NA	999	NA	NA	NA	NA	NA	NA	NA	NA
0317G	West Kiang	2	02-003	Goat	West African Dwarf goat	Female	<1 year	No	Never	No	Yes	No	No	028RBTanimal	-	-	128G used as neg. Contr	010ELISAanimal	-	0.082	1.00932	0.071	0.067	1.363	1.351	0.081	0.1	0.968	0.968	0.069	1.288	NA	NA	NA	NA	NA	NA	NA	NA	NA	999	NA	NA	NA	NA	NA	NA	NA	NA
0318G	West Kiang	2	02-003	Goat	West African Dwarf goat	Female	<1 year	No	Never	Yes	Yes	No	No	028RBTanimal	-	-	128G used as neg. Contr	010ELISAanimal	-	0.085	1.24224	0.071	0.067	1.363	1.351	0.081	0.1	0.968	0.968	0.069	1.288	NA	NA	NA	NA	NA	NA	NA	017ELISAanimal	-	0.1211	1.58791	0.089	0.0784	2.363	2.5149	0.1762	0.1682	2.1879
0319G	West Kiang	2	02-008	Goat	West African Dwarf goat	Female	>3 years	No	≤2 weeks	No	Yes	Yes	Yes	028RBTanimal	-	-	128G used as neg. Contr	010ELISAanimal	-	0.076	0.543478	0.071	0.067	1.363	1.351	0.081	0.1	0.968	0.968	0.069	1.288	NA	NA	NA	NA	NA	NA	NA	NA	NA	999	NA	NA	NA	NA	NA	NA	NA	NA
0320G	West Kiang	2	02-008	Goat	West African Dwarf goat	Female	>3 years	No	≤3 months	No	Yes	Yes	Yes	028RBTanimal	-	-	128G used as neg. Contr	010ELISAanimal	-	0.117	3.72671	0.071	0.067	1.363	1.351	0.081	0.1	0.968	0.968	0.069	1.288	NA	NA	NA	NA	NA	NA	NA	NA	NA	999	NA	NA	NA	NA	NA	NA	NA	NA
0321G	West Kiang	2	02-008	Goat	West African Dwarf goat	Female	>3 years	No	≤2 weeks	No	Yes	Yes	Yes	028RBTanimal	-	-	128G used as neg. Contr	010ELISAanimal	-	0.153	6.52174	0.071	0.067	1.363	1.351	0.081	0.1	0.968	0.968	0.069	1.288	NA	NA	NA	NA	NA	NA	NA	NA	NA	999	NA	NA	NA	NA	NA	NA	NA	NA
0322G	West Kiang	2	02-006	Goat	West African Dwarf goat	Female	1-3 years	No	>3 months	No	Yes	Yes	No	028RBTanimal	-	-	128G used as neg. Contr	010ELISAanimal	-	0.089	1.5528	0.071	0.067	1.363	1.351	0.081	0.1	0.968	0.968	0.069	1.288	NA	NA	NA	NA	NA	NA	NA	NA	NA	999	NA	NA	NA	NA	NA	NA	NA	NA
0323G	West Kiang	2	02-006	Goat	West African Dwarf goat	Female	1-3 years	Yes	>3 months	No	Yes	No	No	028RBTanimal	-	-	128G used as neg. Contr	010ELISAanimal	-	0.077	0.621118	0.071	0.067	1.363	1.351	0.081	0.1	0.968	0.968	0.069	1.288	NA	NA	NA	NA	NA	NA	NA	NA	NA	999	NA	NA	NA	NA	NA	NA	NA	NA
0324G	West Kiang	2	02-006	Goat	West African Dwarf goat	Male	<1 year	No	Never	No	Yes	No	No	028RBTanimal	-	-	128G used as neg. Contr	010ELISAanimal	-	0.114	3.49379	0.071	0.067	1.363	1.351	0.081	0.1	0.968	0.968	0.069	1.288	NA	NA	NA	NA	NA	NA	NA	NA	NA	999	NA	NA	NA	NA	NA	NA	NA	NA
0325G	West Kiang	2	02-006	Goat	West African Dwarf goat	Female	>3 years	Yes	>3 months	No	Yes	No	No	028RBTanimal	-	-	128G used as neg. Contr	010ELISAanimal	-	0.089	1.5528	0.071	0.067	1.363	1.351	0.081	0.1	0.968	0.968	0.069	1.288	NA	NA	NA	NA	NA	NA	NA	NA	NA	999	NA	NA	NA	NA	NA	NA	NA	NA
0326G	West Kiang	2	02-006	Goat	West African Dwarf goat	Female	1-3 years	Yes	Never	No	Yes	No	No	028RBTanimal	-	-	128G used as neg. Contr	010ELISAanimal	-	0.1	2.40683	0.071	0.067	1.363	1.351	0.081	0.1	0.968	0.968	0.069	1.288	NA	NA	NA	NA	NA	NA	NA	NA	NA	999	NA	NA	NA	NA	NA	NA	NA	NA
0327G	West Kiang	2	02-007	Goat	Sahelian goat	Female	<1 year	No	Never	No	Yes	No	No	028RBTanimal	-	-	128G used as neg. Contr	010ELISAanimal	-	0.088	1.47516	0.071	0.067	1.363	1.351	0.081	0.1	0.968	0.968	0.069	1.288	NA	NA	NA	NA	NA	NA	NA	NA	NA	999	NA	NA	NA	NA	NA	NA	NA	NA
0328G	West Kiang	2	02-007	Goat	West African Dwarf goat	Male	<1 year	No	Never	No	Yes	No	No	028RBTanimal	-	-	128G used as neg. Contr	010ELISAanimal	-	0.08	0.854037	0.071	0.067	1.363	1.351	0.081	0.1	0.968	0.968	0.069	1.288	NA	NA	NA	NA	NA	NA	NA	NA	NA	999	NA	NA	NA	NA	NA	NA	NA	NA
0329G	West Kiang	2	02-007	Goat	West African Dwarf goat	Female	>3 years	No	≤3 months	No	Yes	Yes	Yes	028RBTanimal	-	-	128G used as neg. Contr	010ELISAanimal	-	0.101	2.48447	0.071	0.067	1.363	1.351	0.081	0.1	0.968	0.968	0.069	1.288	NA	NA	NA	NA	NA	NA	NA	NA	NA	999	NA	NA	NA	NA	NA	NA	NA	NA
0330G	West Kiang	2	02-007	Goat	West African Dwarf goat	Female	1-3 years	No	≤3 months	No	Yes	Yes	Yes	028RBTanimal	-	-	128G used as neg. Contr	010ELISAanimal	-	0.14	5.51242	0.071	0.067	1.363	1.351	0.081	0.1	0.968	0.968	0.069	1.288	NA	NA	NA	NA	NA	NA	NA	NA	NA	999	NA	NA	NA	NA	NA	NA	NA	NA
0331G	West Kiang	2	02-007	Goat	West African Dwarf goat	Female	>3 years	Yes	≤3 months	No	Yes	No	No	028RBTanimal	-	-	128G used as neg. Contr	010ELISAanimal	-	0.165	7.45342	0.071	0.067	1.363	1.351	0.081	0.1	0.968	0.968	0.069	1.288	NA	NA	NA	NA	NA	NA	NA	NA	NA	999	NA	NA	NA	NA	NA	NA	NA	NA
0332G	West Kiang	2	02-011	Goat	West African Dwarf goat	Female	<1 year	No	Never	No	Yes	No	No	028RBTanimal	-	-	128G used as neg. Contr	010ELISAanimal	-	0.076	0.543478	0.071	0.067	1.363	1.351	0.081	0.1	0.968	0.968	0.069	1.288	NA	NA	NA	NA	NA	NA	NA	017ELISAanimal	-	0.1021	0.781217	0.089	0.0784	2.363	2.5149	0.1762	0.1682	2.1879
0333G	West Kiang	2	02-011	Goat	West African Dwarf goat	Female	>3 years	Yes	≤3 months	No	Yes	No	No	028RBTanimal	-	-	128G used as neg. Contr	010ELISAanimal	-	0.071	0.15528	0.071	0.067	1.363	1.351	0.081	0.1	0.968	0.968	0.069	1.288	NA	NA	NA	NA	NA	NA	NA	NA	NA	999	NA	NA	NA	NA	NA	NA	NA	NA
0334G	West Kiang	2	02-011	Goat	West African Dwarf goat	Female	>3 years	Yes	N≤2 weeks	No	Yes	No	No	028RBTanimal	-	-	128G used as neg. Contr	010ELISAanimal	-	0.103	2.63975	0.071	0.067	1.363	1.351	0.081	0.1	0.968	0.968	0.069	1.288	NA	NA	NA	NA	NA	NA	NA	NA	NA	999	NA	NA	NA	NA	NA	NA	NA	NA
0335G	West Kiang	2	02-011	Goat	West African Dwarf goat	Female	<1 year	No	Never	No	Yes	No	No	028RBTanimal	-	-	128G used as neg. Contr	010ELISAanimal	-	0.087	1.39752	0.071	0.067	1.363	1.351	0.081	0.1	0.968	0.968	0.069	1.288	NA	NA	NA	NA	NA	NA	NA	NA	NA	999	NA	NA	NA	NA	NA	NA	NA	NA
0336G	West Kiang	2	02-011	Goat	West African Dwarf goat	Female	>3 years	Yes	≤3 months	No	Yes	No	No	028RBTanimal	-	-	128G used as neg. Contr	010ELISAanimal	-	0.172	7.99689	0.071	0.067	1.363	1.351	0.081	0.1	0.968	0.968	0.069	1.288	NA	NA	NA	NA	NA	NA	NA	NA	NA	999	NA	NA	NA	NA	NA	NA	NA	NA
0337G	West Kiang	2	02-010	Goat	West African Dwarf goat	Male	<1 year	No	Never	No	Yes	No	No	028RBTanimal	-	-	128G used as neg. Contr	010ELISAanimal	-	0.096	2.09627	0.071	0.067	1.363	1.351	0.081	0.1	0.968	0.968	0.069	1.288	NA	NA	NA	NA	NA	NA	NA	NA	NA	999	NA	NA	NA	NA	NA	NA	NA	NA
0338G	West Kiang	2	02-010	Goat	West African Dwarf goat	Male	<1 year	No	Never	No	Yes	No	No	028RBTanimal	-	-	128G used as neg. Contr	010ELISAanimal	-	0.091	1.70807	0.071	0.067	1.363	1.351	0.081	0.1	0.968	0.968	0.069	1.288	NA	NA	NA	NA	NA	NA	NA	NA	NA	999	NA	NA	NA	NA	NA	NA	NA	NA
0339G	West Kiang	2	02-010	Goat	West African Dwarf goat	Female	<1 year	No	Never	Yes	Yes	No	No	028RBTanimal	-	-	128G used as neg. Contr	010ELISAanimal	-	0.087	1.39752	0.071	0.067	1.363	1.351	0.081	0.1	0.968	0.968	0.069	1.288	NA	NA	NA	NA	NA	NA	NA	NA	NA	999	NA	NA	NA	NA	NA	NA	NA	NA
0340G	West Kiang	2	02-010	Goat	West African Dwarf goat	Female	>3 years	Yes	≤3 months	No	Yes	No	No	028RBTanimal	-	-	128G used as neg. Contr	010ELISAanimal	-	0.117	3.72671	0.071	0.067	1.363	1.351	0.081	0.1	0.968	0.968	0.069	1.288	NA	NA	NA	NA	NA	NA	NA	NA	NA	999	NA	NA	NA	NA	NA	NA	NA	NA
0341G	West Kiang	7	07-002	Goat	West African Dwarf goat	Female	>3 years	No	≤2 weeks	No	Yes	Yes	Yes	028RBTanimal	-	-	128G used as neg. Contr	010ELISAanimal	-	0.115	3.57143	0.071	0.067	1.363	1.351	0.081	0.1	0.968	0.968	0.069	1.288	NA	NA	NA	NA	NA	NA	NA	NA	NA	999	NA	NA	NA	NA	NA	NA	NA	NA
0342G	West Kiang	7	07-002	Goat	West African Dwarf goat	Female	<1 year	No	Never	Yes	Yes	No	No	028RBTanimal	-	-	128G used as neg. Contr	010ELISAanimal	-	0.086	1.31988	0.071	0.067	1.363	1.351	0.081	0.1	0.968	0.968	0.069	1.288	NA	NA	NA	NA	NA	NA	NA	017ELISAanimal	-	0.0973	NA	0.089	0.0784	2.363	2.5149	0.1762	0.1682	2.1879
0343G	West Kiang	7	07-002	Goat	West African Dwarf goat	Female	<1 year	No	Never	Yes	Yes	No	No	028RBTanimal	-	-	128G used as neg. Contr	010ELISAanimal	-	0.214	11.2578	0.071	0.067	1.363	1.351	0.081	0.1	0.968	0.968	0.069	1.288	NA	NA	NA	NA	NA	NA	NA	NA	NA	999	NA	NA	NA	NA	NA	NA	NA	NA
0344G	West Kiang	7	07-002	Goat	West African Dwarf goat	Female	<1 year	No	Never	Yes	Yes	No	No	028RBTanimal	-	-	128G used as neg. Contr	010ELISAanimal	-	0.074	0.388199	0.071	0.067	1.363	1.351	0.081	0.1	0.968	0.968	0.069	1.288	NA	NA	NA	NA	NA	NA	NA	NA	NA	999	NA	NA	NA	NA	NA	NA	NA	NA
0345G	West Kiang	7	07-002	Goat	West African Dwarf goat	Male	<1 year	No	Never	No	Yes	No	No	028RBTanimal	-	-	128G used as neg. Contr	010ELISAanimal	-	0.09	1.63043	0.071	0.067	1.363	1.351	0.081	0.1	0.968	0.968	0.069	1.288	NA	NA	NA	NA	NA	NA	NA	NA	NA	999	NA	NA	NA	NA	NA	NA	NA	NA
0346G	West Kiang	7	07-003	Goat	West African Dwarf goat	Female	>3 years	No	≤2 weeks	No	Yes	Yes	Yes	028RBTanimal	-	-	128G used as neg. Contr	010ELISAanimal	-	0.092	1.78571	0.071	0.067	1.363	1.351	0.081	0.1	0.968	0.968	0.069	1.288	NA	NA	NA	NA	NA	NA	NA	017ELISAanimal	-	0.1046	NA	0.089	0.0784	2.363	2.5149	0.1762	0.1682	2.1879
0347G	West Kiang	7	07-003	Goat	West African Dwarf goat	Female	1-3 years	No	≤2 weeks	No	Yes	Yes	Yes	028RBTanimal	-	-	128G used as neg. Contr	010ELISAanimal	-	0.106	2.87267	0.071	0.067	1.363	1.351	0.081	0.1	0.968	0.968	0.069	1.288	NA	NA	NA	NA	NA	NA	NA	NA	NA	999	NA	NA	NA	NA	NA	NA	NA	NA
0348G	West Kiang	7	07-003	Goat	West African Dwarf goat	Female	>3 years	Yes	>3 months	No	Yes	No	No	029RBTanimal	-	-	129G used as neg. Contr	010ELISAanimal	-	0.15	6.28882	0.071	0.067	1.363	1.351	0.081	0.1	0.968	0.968	0.069	1.288	NA	NA	NA	NA	NA	NA	NA	NA	NA	999	NA	NA	NA	NA	NA	NA	NA	NA
0349G	West Kiang	7	07-003	Goat	West African Dwarf goat	Male	<1 year	No	Never	No	Yes	No	No	029RBTanimal	-	-	129G used as neg. Contr	010ELISAanimal	-	0.09	1.63043	0.071	0.067	1.363	1.351	0.081	0.1	0.968	0.968	0.069	1.288	NA	NA	NA	NA	NA	NA	NA	NA	NA	999	NA	NA	NA	NA	NA	NA	NA	NA
0350G	West Kiang	7	07-003	Goat	West African Dwarf goat	Female	1-3 years	No	Never	No	Yes	No	No	029RBTanimal	-	-	129G used as neg. Contr	010ELISAanimal	-	0.107	2.95031	0.071	0.067	1.363	1.351	0.081	0.1	0.968	0.968	0.069	1.288	NA	NA	NA	NA	NA	NA	NA	NA	NA	999	NA	NA	NA	NA	NA	NA	NA	NA
0351G	West Kiang	7	07-004	Goat	West African Dwarf goat	Female	>3 years	No	≤1 month	No	Yes	Yes	Yes	029RBTanimal	-	-	129G used as neg. Contr	010ELISAanimal	-	0.089	1.5528	0.071	0.067	1.363	1.351	0.081	0.1	0.968	0.968	0.069	1.288	NA	NA	NA	NA	NA	NA	NA	NA	NA	999	NA	NA	NA	NA	NA	NA	NA	NA
0352G	West Kiang	7	07-004	Goat	West African Dwarf goat	Female	>3 years	Yes	≤3 months	No	Yes	No	No	029RBTanimal	-	-	129G used as neg. Contr	010ELISAanimal	-	0.073	0.310559	0.071	0.067	1.363	1.351	0.081	0.1	0.968	0.968	0.069	1.288	NA	NA	NA	NA	NA	NA	NA	NA	NA	999	NA	NA	NA	NA	NA	NA	NA	NA
0353G	West Kiang	7	07-004	Goat	West African Dwarf goat	Male	<1 year	No	Never	No	Yes	No	No	029RBTanimal	-	-	129G used as neg. Contr	011ELISAanimal	-	0.092	0.954112	0.081	0.082	1.171	1.193	0.098	0.093	0.646	0.713	0.0815	1.1005	NA	NA	NA	NA	NA	NA	NA	NA	NA	999	NA	NA	NA	NA	NA	NA	NA	NA
0354G	West Kiang	7	07-005	Goat	West African Dwarf goat	Female	>3 years	No	≤2 weeks	No	Yes	Yes	Yes	029RBTanimal	-	-	129G used as neg. Contr	011ELISAanimal	-	0.088	0.590641	0.081	0.082	1.171	1.193	0.098	0.093	0.646	0.713	0.0815	1.1005	NA	NA	NA	NA	NA	NA	NA	NA	NA	999	NA	NA	NA	NA	NA	NA	NA	NA
0355G	West Kiang	7	07-005	Goat	West African Dwarf goat	Female	>3 years	No	≤2 weeks	Yes	Yes	Yes	Yes	029RBTanimal	-	-	129G used as neg. Contr	011ELISAanimal	-	0.093	1.04498	0.081	0.082	1.171	1.193	0.098	0.093	0.646	0.713	0.0815	1.1005	NA	NA	NA	NA	NA	NA	NA	NA	NA	999	NA	NA	NA	NA	NA	NA	NA	NA
0356G	West Kiang	7	07-001	Goat	West African Dwarf goat	Female	>3 years	No	≤3 months	No	Yes	Yes	Yes	029RBTanimal	-	-	129G used as neg. Contr	011ELISAanimal	-	0.118	3.31667	0.081	0.082	1.171	1.193	0.098	0.093	0.646	0.713	0.0815	1.1005	NA	NA	NA	NA	NA	NA	NA	NA	NA	999	NA	NA	NA	NA	NA	NA	NA	NA
0357G	West Kiang	7	07-001	Goat	West African Dwarf goat	Male	<1 year	No	Never	No	Yes	No	No	029RBTanimal	-	-	129G used as neg. Contr	011ELISAanimal	-	0.122	3.68015	0.081	0.082	1.171	1.193	0.098	0.093	0.646	0.713	0.0815	1.1005	NA	NA	NA	NA	NA	NA	NA	NA	NA	999	NA	NA	NA	NA	NA	NA	NA	NA
0358G	West Kiang	7	07-001	Goat	West African Dwarf goat	Male	1-3 years	No	Never	No	Yes	No	No	029RBTanimal	-	-	129G used as neg. Contr	011ELISAanimal	-	0.113	2.86234	0.081	0.082	1.171	1.193	0.098	0.093	0.646	0.713	0.0815	1.1005	NA	NA	NA	NA	NA	NA	NA	NA	NA	999	NA	NA	NA	NA	NA	NA	NA	NA
0359G	West Kiang	7	07-001	Goat	West African Dwarf goat	Female	<1 year	No	Never	No	Yes	No	No	029RBTanimal	-	-	129G used as neg. Contr	011ELISAanimal	-	0.105	2.13539	0.081	0.082	1.171	1.193	0.098	0.093	0.646	0.713	0.0815	1.1005	NA	NA	NA	NA	NA	NA	NA	NA	NA	999	NA	NA	NA	NA	NA	NA	NA	NA
0360G	West Kiang	7	07-001	Goat	West African Dwarf goat	Female	<1 year	No	Never	No	Yes	No	No	029RBTanimal	-	-	129G used as neg. Contr	011ELISAanimal	-	0.108	2.408	0.081	0.082	1.171	1.193	0.098	0.093	0.646	0.713	0.0815	1.1005	NA	NA	NA	NA	NA	NA	NA	NA	NA	999	NA	NA	NA	NA	NA	NA	NA	NA
0361G	West Kiang	7	07-006	Goat	West African Dwarf goat	Female	>3 years	No	>3 months	No	Yes	Yes	Yes	029RBTanimal	-	-	129G used as neg. Contr	011ELISAanimal	-	0.082	0.0454339	0.081	0.082	1.171	1.193	0.098	0.093	0.646	0.713	0.0815	1.1005	NA	NA	NA	NA	NA	NA	NA	017ELISAanimal	-	0.0849	NA	0.089	0.0784	2.363	2.5149	0.1762	0.1682	2.1879
0362G	West Kiang	7	07-006	Goat	West African Dwarf goat	Female	>3 years	No	>3 months	Yes	Yes	No	No	029RBTanimal	-	-	129G used as neg. Contr	011ELISAanimal	-	0.087	0.499773	0.081	0.082	1.171	1.193	0.098	0.093	0.646	0.713	0.0815	1.1005	NA	NA	NA	NA	NA	NA	NA	NA	NA	999	NA	NA	NA	NA	NA	NA	NA	NA
0363G	West Kiang	7	07-006	Goat	West African Dwarf goat	Female	1-3 years	No	Never	Yes	Yes	No	No	029RBTanimal	-	-	129G used as neg. Contr	011ELISAanimal	-	0.088	0.590641	0.081	0.082	1.171	1.193	0.098	0.093	0.646	0.713	0.0815	1.1005	NA	NA	NA	NA	NA	NA	NA	NA	NA	999	NA	NA	NA	NA	NA	NA	NA	NA
0364G	West Kiang	7	07-007	Goat	West African Dwarf goat	Male	<1 year	No	Never	No	Yes	No	No	029RBTanimal	-	-	129G used as neg. Contr	011ELISAanimal	-	0.086	0.408905	0.081	0.082	1.171	1.193	0.098	0.093	0.646	0.713	0.0815	1.1005	NA	NA	NA	NA	NA	NA	NA	017ELISAanimal	-	0.1117	NA	0.089	0.0784	2.363	2.5149	0.1762	0.1682	2.1879
0365G	West Kiang	7	07-007	Goat	West African Dwarf goat	Male	<1 year	No	Never	No	Yes	No	No	029RBTanimal	-	-	129G used as neg. Contr	011ELISAanimal	-	0.11	2.58973	0.081	0.082	1.171	1.193	0.098	0.093	0.646	0.713	0.0815	1.1005	NA	NA	NA	NA	NA	NA	NA	NA	NA	999	NA	NA	NA	NA	NA	NA	NA	NA
0366G	West Kiang	7	07-008	Goat	West African Dwarf goat	Female	>3 years	No	≤2 weeks	No	Yes	Yes	Yes	029RBTanimal	-	-	129G used as neg. Contr	011ELISAanimal	-	0.083	0.136302	0.081	0.082	1.171	1.193	0.098	0.093	0.646	0.713	0.0815	1.1005	NA	NA	NA	NA	NA	NA	NA	NA	NA	999	NA	NA	NA	NA	NA	NA	NA	NA
0367G	West Kiang	7	07-008	Goat	West African Dwarf goat	Male	1-3 years	No	Never	No	Yes	No	No	029RBTanimal	-	-	129G used as neg. Contr	011ELISAanimal	-	0.129	4.31622	0.081	0.082	1.171	1.193	0.098	0.093	0.646	0.713	0.0815	1.1005	NA	NA	NA	NA	NA	NA	NA	NA	NA	999	NA	NA	NA	NA	NA	NA	NA	NA
0368G	West Kiang	7	07-008	Goat	West African Dwarf goat	Female	1-3 years	No	Never	No	Yes	No	No	029RBTanimal	-	-	129G used as neg. Contr	011ELISAanimal	-	0.102	1.86279	0.081	0.082	1.171	1.193	0.098	0.093	0.646	0.713	0.0815	1.1005	NA	NA	NA	NA	NA	NA	NA	NA	NA	999	NA	NA	NA	NA	NA	NA	NA	NA
0369G	West Kiang	7	07-008	Goat	West African Dwarf goat	Female	<1 year	No	Never	Yes	Yes	No	No	029RBTanimal	-	-	129G used as neg. Contr	011ELISAanimal	-	0.099	1.59019	0.081	0.082	1.171	1.193	0.098	0.093	0.646	0.713	0.0815	1.1005	NA	NA	NA	NA	NA	NA	NA	017ELISAanimal	-	0.1613	NA	0.089	0.0784	2.363	2.5149	0.1762	0.1682	2.1879
0370G	West Kiang	7	07-008	Goat	West African Dwarf goat	Female	>3 years	No	≤3 months	No	Yes	No	No	029RBTanimal	-	-	129G used as neg. Contr	011ELISAanimal	-	0.098	1.49932	0.081	0.082	1.171	1.193	0.098	0.093	0.646	0.713	0.0815	1.1005	NA	NA	NA	NA	NA	NA	NA	NA	NA	999	NA	NA	NA	NA	NA	NA	NA	NA
0371G	West Kiang	7	07-009	Goat	West African Dwarf goat	Female	1-3 years	No	≤2 weeks	No	Yes	Yes	Yes	029RBTanimal	-	-	129G used as neg. Contr	011ELISAanimal	-	0.099	1.59019	0.081	0.082	1.171	1.193	0.098	0.093	0.646	0.713	0.0815	1.1005	NA	NA	NA	NA	NA	NA	NA	NA	NA	999	NA	NA	NA	NA	NA	NA	NA	NA
0372G	West Kiang	7	07-009	Goat	West African Dwarf goat	Male	<1 year	No	Never	No	Yes	No	No	029RBTanimal	-	-	129G used as neg. Contr	011ELISAanimal	-	0.08	-0.136302	0.081	0.082	1.171	1.193	0.098	0.093	0.646	0.713	0.0815	1.1005	NA	NA	NA	NA	NA	NA	NA	NA	NA	999	NA	NA	NA	NA	NA	NA	NA	NA
0373G	West Kiang	7	07-009	Goat	West African Dwarf goat	Female	1-3 years	Yes	>3 months	No	Yes	No	No	029RBTanimal	-	-	129G used as neg. Contr	011ELISAanimal	-	0.112	2.77147	0.081	0.082	1.171	1.193	0.098	0.093	0.646	0.713	0.0815	1.1005	NA	NA	NA	NA	NA	NA	NA	NA	NA	999	NA	NA	NA	NA	NA	NA	NA	NA
0374G	West Kiang	7	07-009	Goat	West African Dwarf goat	Female	<1 year	No	Never	No	Yes	No	No	029RBTanimal	-	-	129G used as neg. Contr	011ELISAanimal	-	0.123	3.77101	0.081	0.082	1.171	1.193	0.098	0.093	0.646	0.713	0.0815	1.1005	NA	NA	NA	NA	NA	NA	NA	NA	NA	999	NA	NA	NA	NA	NA	NA	NA	NA
0375G	West Kiang	7	07-009	Goat	West African Dwarf goat	Female	<1 year	No	Never	No	Yes	No	No	029RBTanimal	-	-	129G used as neg. Contr	011ELISAanimal	-	0.102	1.86279	0.081	0.082	1.171	1.193	0.098	0.093	0.646	0.713	0.0815	1.1005	NA	NA	NA	NA	039RBTanimal	-	-	017ELISAanimal	-	0.4985	NA	0.089	0.0784	2.363	2.5149	0.1762	0.1682	2.1879
0376G	West Kiang	7	07-010	Goat	West African Dwarf goat	Female	>3 years	No	≤3 months	No	Yes	Yes	Yes	029RBTanimal	-	-	129G used as neg. Contr	011ELISAanimal	-	0.137	5.04316	0.081	0.082	1.171	1.193	0.098	0.093	0.646	0.713	0.0815	1.1005	NA	NA	NA	NA	NA	NA	NA	NA	NA	999	NA	NA	NA	NA	NA	NA	NA	NA
0377G	West Kiang	7	07-010	Goat	West African Dwarf goat	Female	>3 years	No	≤3 months	Yes	Yes	Yes	Yes	029RBTanimal	-	-	129G used as neg. Contr	011ELISAanimal	-	0.133	4.67969	0.081	0.082	1.171	1.193	0.098	0.093	0.646	0.713	0.0815	1.1005	NA	NA	NA	NA	NA	NA	NA	NA	NA	999	NA	NA	NA	NA	NA	NA	NA	NA
0378G	West Kiang	7	07-010	Goat	West African Dwarf goat	Male	<1 year	No	Never	No	Yes	No	No	029RBTanimal	-	-	129G used as neg. Contr	011ELISAanimal	-	0.087	0.499773	0.081	0.082	1.171	1.193	0.098	0.093	0.646	0.713	0.0815	1.1005	NA	NA	NA	NA	NA	NA	NA	NA	NA	999	NA	NA	NA	NA	NA	NA	NA	NA
0379G	West Kiang	7	07-010	Goat	West African Dwarf goat	Female	1-3 years	No	Never	Yes	Yes	No	No	029RBTanimal	-	-	129G used as neg. Contr	011ELISAanimal	-	0.097	1.40845	0.081	0.082	1.171	1.193	0.098	0.093	0.646	0.713	0.0815	1.1005	NA	NA	NA	NA	NA	NA	NA	NA	NA	999	NA	NA	NA	NA	NA	NA	NA	NA
0380G	West Kiang	7	07-011	Goat	West African Dwarf goat	Female	>3 years	Yes	≤3 months	Yes	Yes	No	No	030RBTanimal	-	-	NA	011ELISAanimal	-	0.12	3.49841	0.081	0.082	1.171	1.193	0.098	0.093	0.646	0.713	0.0815	1.1005	NA	NA	NA	NA	039RBTanimal	-	-	017ELISAanimal	-	0.5271	NA	0.089	0.0784	2.363	2.5149	0.1762	0.1682	2.1879
0381G	West Kiang	7	07-011	Goat	West African Dwarf goat	Female	<1 year	No	Never	No	Yes	No	No	030RBTanimal	-	-	NA	011ELISAanimal	-	0.099	1.59019	0.081	0.082	1.171	1.193	0.098	0.093	0.646	0.713	0.0815	1.1005	NA	NA	NA	NA	NA	NA	NA	NA	NA	999	NA	NA	NA	NA	NA	NA	NA	NA
0382G	West Kiang	7	07-011	Goat	West African Dwarf goat	Female	>3 years	Yes	>3 months	No	Yes	No	No	030RBTanimal	-	-	NA	011ELISAanimal	-	0.108	2.408	0.081	0.082	1.171	1.193	0.098	0.093	0.646	0.713	0.0815	1.1005	NA	NA	NA	NA	NA	NA	NA	NA	NA	999	NA	NA	NA	NA	NA	NA	NA	NA
0383G	West Kiang	7	07-012	Goat	West African Dwarf goat	Female	>3 years	No	≤3 months	Yes	Yes	Yes	Yes	030RBTanimal	-	-	NA	011ELISAanimal	-	0.079	-0.227169	0.081	0.082	1.171	1.193	0.098	0.093	0.646	0.713	0.0815	1.1005	NA	NA	NA	NA	NA	NA	NA	NA	NA	999	NA	NA	NA	NA	NA	NA	NA	NA
0384G	West Kiang	7	07-012	Goat	West African Dwarf goat	Male	<1 year	No	Never	No	Yes	No	No	030RBTanimal	-	-	NA	011ELISAanimal	-	0.116	3.13494	0.081	0.082	1.171	1.193	0.098	0.093	0.646	0.713	0.0815	1.1005	NA	NA	NA	NA	NA	NA	NA	NA	NA	999	NA	NA	NA	NA	NA	NA	NA	NA
0385G	West Kiang	7	07-012	Goat	West African Dwarf goat	Female	1-3 years	No	>3 months	No	Yes	No	No	030RBTanimal	-	-	NA	011ELISAanimal	-	0.1	1.68105	0.081	0.082	1.171	1.193	0.098	0.093	0.646	0.713	0.0815	1.1005	NA	NA	NA	NA	NA	NA	NA	NA	NA	999	NA	NA	NA	NA	NA	NA	NA	NA
0386G	West Kiang	7	07-012	Goat	West African Dwarf goat	Female	>3 years	No	>3 months	Yes	Yes	No	No	030RBTanimal	-	-	NA	011ELISAanimal	-	0.092	0.954112	0.081	0.082	1.171	1.193	0.098	0.093	0.646	0.713	0.0815	1.1005	NA	NA	NA	NA	NA	NA	NA	NA	NA	999	NA	NA	NA	NA	NA	NA	NA	NA
0387G	West Kiang	16	16-002	Goat	West African Dwarf goat	Female	1-3 years	No	≤2 weeks	No	Yes	Yes	Yes	030RBTanimal	-	-	NA	011ELISAanimal	-	0.124	3.86188	0.081	0.082	1.171	1.193	0.098	0.093	0.646	0.713	0.0815	1.1005	NA	NA	NA	NA	NA	NA	NA	NA	NA	999	NA	NA	NA	NA	NA	NA	NA	NA
0388G	West Kiang	16	16-002	Goat	West African Dwarf goat	Female	>3 years	Yes	>3 months	No	Yes	No	No	030RBTanimal	-	-	NA	011ELISAanimal	-	0.129	4.31622	0.081	0.082	1.171	1.193	0.098	0.093	0.646	0.713	0.0815	1.1005	NA	NA	NA	NA	NA	NA	NA	NA	NA	999	NA	NA	NA	NA	NA	NA	NA	NA
0389G	West Kiang	16	16-002	Goat	West African Dwarf goat	Female	1-3 years	No	≤2 weeks	No	Yes	Yes	Yes	030RBTanimal	-	-	NA	011ELISAanimal	-	0.124	3.86188	0.081	0.082	1.171	1.193	0.098	0.093	0.646	0.713	0.0815	1.1005	NA	NA	NA	NA	NA	NA	NA	NA	NA	999	NA	NA	NA	NA	NA	NA	NA	NA
0390G	West Kiang	16	16-002	Goat	West African Dwarf goat	Male	<1 year	No	Never	No	Yes	No	No	030RBTanimal	-	-	NA	011ELISAanimal	-	0.101	1.77192	0.081	0.082	1.171	1.193	0.098	0.093	0.646	0.713	0.0815	1.1005	NA	NA	NA	NA	NA	NA	NA	NA	NA	999	NA	NA	NA	NA	NA	NA	NA	NA
0391G	West Kiang	16	16-003	Goat	West African Dwarf goat	Female	>3 years	Yes	>3 months	Yes	Yes	No	No	030RBTanimal	-	-	NA	011ELISAanimal	-	0.097	1.40845	0.081	0.082	1.171	1.193	0.098	0.093	0.646	0.713	0.0815	1.1005	NA	NA	NA	NA	NA	NA	NA	NA	NA	999	NA	NA	NA	NA	NA	NA	NA	NA
0392G	West Kiang	16	16-003	Goat	West African Dwarf goat	Female	1-3 years	No	≤3 months	No	Yes	Yes	Yes	030RBTanimal	-	-	NA	011ELISAanimal	-	0.093	1.04498	0.081	0.082	1.171	1.193	0.098	0.093	0.646	0.713	0.0815	1.1005	NA	NA	NA	NA	NA	NA	NA	NA	NA	999	NA	NA	NA	NA	NA	NA	NA	NA
0393G	West Kiang	16	16-003	Goat	West African Dwarf goat	Female	1-3 years	Yes	>3 months	No	Yes	No	No	030RBTanimal	-	-	NA	011ELISAanimal	-	0.084	0.227169	0.081	0.082	1.171	1.193	0.098	0.093	0.646	0.713	0.0815	1.1005	NA	NA	NA	NA	NA	NA	NA	NA	NA	999	NA	NA	NA	NA	NA	NA	NA	NA
0394G	West Kiang	16	16-003	Goat	West African Dwarf goat	Female	1-3 years	Yes	≤3 months	No	Yes	Yes	Yes	030RBTanimal	-	-	NA	011ELISAanimal	-	0.077	-0.408905	0.081	0.082	1.171	1.193	0.098	0.093	0.646	0.713	0.0815	1.1005	NA	NA	NA	NA	NA	NA	NA	NA	NA	999	NA	NA	NA	NA	NA	NA	NA	NA
0395G	West Kiang	16	16-003	Goat	West African Dwarf goat	Female	<1 year	No	Never	No	Yes	No	No	030RBTanimal	-	-	NA	011ELISAanimal	-	0.102	1.86279	0.081	0.082	1.171	1.193	0.098	0.093	0.646	0.713	0.0815	1.1005	NA	NA	NA	NA	NA	NA	NA	NA	NA	999	NA	NA	NA	NA	NA	NA	NA	NA
0396G	West Kiang	16	16-004	Goat	West African Dwarf goat	Female	1-3 years	No	≤2 weeks	No	Yes	Yes	Yes	030RBTanimal	-	-	NA	011ELISAanimal	-	0.091	0.863244	0.081	0.082	1.171	1.193	0.098	0.093	0.646	0.713	0.0815	1.1005	NA	NA	NA	NA	NA	NA	NA	NA	NA	999	NA	NA	NA	NA	NA	NA	NA	NA
0397G	West Kiang	16	16-004	Goat	West African Dwarf goat	Female	>3 years	Yes	≤3 months	No	Yes	No	No	030RBTanimal	-	-	NA	011ELISAanimal	-	0.131	4.49796	0.081	0.082	1.171	1.193	0.098	0.093	0.646	0.713	0.0815	1.1005	NA	NA	NA	NA	NA	NA	NA	NA	NA	999	NA	NA	NA	NA	NA	NA	NA	NA
0398G	West Kiang	16	16-004	Goat	West African Dwarf goat	Female	1-3 years	No	≤3 months	No	Yes	No	No	030RBTanimal	-	-	NA	011ELISAanimal	-	0.135	4.86143	0.081	0.082	1.171	1.193	0.098	0.093	0.646	0.713	0.0815	1.1005	NA	NA	NA	NA	NA	NA	NA	NA	NA	999	NA	NA	NA	NA	NA	NA	NA	NA
0399G	West Kiang	16	16-004	Goat	West African Dwarf goat	Female	<1 year	No	Never	No	Yes	No	No	030RBTanimal	-	-	NA	011ELISAanimal	-	0.122	3.68015	0.081	0.082	1.171	1.193	0.098	0.093	0.646	0.713	0.0815	1.1005	NA	NA	NA	NA	NA	NA	NA	NA	NA	999	NA	NA	NA	NA	NA	NA	NA	NA
0400G	West Kiang	16	16-004	Goat	West African Dwarf goat	Female	<1 year	No	Never	No	Yes	No	No	030RBTanimal	-	-	NA	011ELISAanimal	-	0.092	0.954112	0.081	0.082	1.171	1.193	0.098	0.093	0.646	0.713	0.0815	1.1005	NA	NA	NA	NA	NA	NA	NA	NA	NA	999	NA	NA	NA	NA	NA	NA	NA	NA
0401G	West Kiang	16	16-005	Goat	West African Dwarf goat	Female	>3 years	Yes	≤3 months	No	Yes	Yes	Yes	030RBTanimal	-	-	NA	011ELISAanimal	-	0.09	0.772376	0.081	0.082	1.171	1.193	0.098	0.093	0.646	0.713	0.0815	1.1005	NA	NA	NA	NA	NA	NA	NA	NA	NA	999	NA	NA	NA	NA	NA	NA	NA	NA
0402G	West Kiang	16	16-005	Goat	West African Dwarf goat	Female	<1 year	No	Never	No	Yes	No	No	030RBTanimal	-	-	NA	011ELISAanimal	-	0.12	3.49841	0.081	0.082	1.171	1.193	0.098	0.093	0.646	0.713	0.0815	1.1005	NA	NA	NA	NA	NA	NA	NA	NA	NA	999	NA	NA	NA	NA	NA	NA	NA	NA
0403G	West Kiang	16	16-005	Goat	West African Dwarf goat	Female	>3 years	Yes	≤3 months	No	Yes	No	No	030RBTanimal	-	-	NA	011ELISAanimal	-	0.111	2.6806	0.081	0.082	1.171	1.193	0.098	0.093	0.646	0.713	0.0815	1.1005	NA	NA	NA	NA	NA	NA	NA	NA	NA	999	NA	NA	NA	NA	NA	NA	NA	NA
0404G	West Kiang	16	16-005	Goat	West African Dwarf goat	Female	<1 year	No	Never	No	Yes	No	No	030RBTanimal	-	-	NA	011ELISAanimal	-	0.092	0.954112	0.081	0.082	1.171	1.193	0.098	0.093	0.646	0.713	0.0815	1.1005	NA	NA	NA	NA	NA	NA	NA	NA	NA	999	NA	NA	NA	NA	NA	NA	NA	NA
0405G	West Kiang	16	16-005	Goat	West African Dwarf goat	Female	<1 year	No	Never	No	Yes	No	No	030RBTanimal	-	-	NA	011ELISAanimal	-	0.102	1.86279	0.081	0.082	1.171	1.193	0.098	0.093	0.646	0.713	0.0815	1.1005	NA	NA	NA	NA	NA	NA	NA	NA	NA	999	NA	NA	NA	NA	NA	NA	NA	NA
0406G	West Kiang	16	16-006	Goat	West African Dwarf goat	Female	>3 years	No	≤2 weeks	No	Yes	Yes	Yes	030RBTanimal	-	-	NA	011ELISAanimal	-	0.097	1.40845	0.081	0.082	1.171	1.193	0.098	0.093	0.646	0.713	0.0815	1.1005	NA	NA	NA	NA	NA	NA	NA	NA	NA	999	NA	NA	NA	NA	NA	NA	NA	NA
0407G	West Kiang	16	16-006	Goat	West African Dwarf goat	Female	<1 year	No	Never	No	Yes	No	No	030RBTanimal	-	-	NA	011ELISAanimal	-	0.107	2.31713	0.081	0.082	1.171	1.193	0.098	0.093	0.646	0.713	0.0815	1.1005	NA	NA	NA	NA	NA	NA	NA	NA	NA	999	NA	NA	NA	NA	NA	NA	NA	NA
0408G	West Kiang	16	16-006	Goat	West African Dwarf goat	Male	<1 year	No	Never	No	Yes	No	No	030RBTanimal	-	-	NA	011ELISAanimal	-	0.112	2.77147	0.081	0.082	1.171	1.193	0.098	0.093	0.646	0.713	0.0815	1.1005	NA	NA	NA	NA	NA	NA	NA	NA	NA	999	NA	NA	NA	NA	NA	NA	NA	NA
0409G	West Kiang	16	16-006	Goat	West African Dwarf goat	Female	<1 year	No	Never	No	Yes	No	No	030RBTanimal	-	-	NA	011ELISAanimal	-	0.084	0.227169	0.081	0.082	1.171	1.193	0.098	0.093	0.646	0.713	0.0815	1.1005	NA	NA	NA	NA	NA	NA	NA	NA	NA	999	NA	NA	NA	NA	NA	NA	NA	NA
0410G	West Kiang	16	16-007	Goat	West African Dwarf goat	Female	>3 years	No	>3 months	No	Yes	Yes	Yes	030RBTanimal	-	-	NA	011ELISAanimal	-	0.079	-0.227169	0.081	0.082	1.171	1.193	0.098	0.093	0.646	0.713	0.0815	1.1005	NA	NA	NA	NA	NA	NA	NA	017ELISAanimal	-	0.1006	NA	0.089	0.0784	2.363	2.5149	0.1762	0.1682	2.1879
0411G	West Kiang	16	16-007	Goat	West African Dwarf goat	Female	<1 year	No	Never	No	Yes	No	No	030RBTanimal	-	-	NA	011ELISAanimal	-	0.101	1.77192	0.081	0.082	1.171	1.193	0.098	0.093	0.646	0.713	0.0815	1.1005	NA	NA	NA	NA	NA	NA	NA	NA	NA	999	NA	NA	NA	NA	NA	NA	NA	NA
0412G	West Kiang	16	16-007	Goat	West African Dwarf goat	Female	<1 year	No	Never	No	Yes	No	No	031RBTanimal	-	-	NA	011ELISAanimal	-	0.115	3.04407	0.081	0.082	1.171	1.193	0.098	0.093	0.646	0.713	0.0815	1.1005	NA	NA	NA	NA	NA	NA	NA	NA	NA	999	NA	NA	NA	NA	NA	NA	NA	NA
0413G	West Kiang	16	16-007	Goat	West African Dwarf goat	Female	<1 year	No	Never	No	Yes	No	No	031RBTanimal	-	-	NA	011ELISAanimal	-	0.105	2.13539	0.081	0.082	1.171	1.193	0.098	0.093	0.646	0.713	0.0815	1.1005	NA	NA	NA	NA	NA	NA	NA	NA	NA	999	NA	NA	NA	NA	NA	NA	NA	NA
0414G	West Kiang	16	16-008	Goat	West African Dwarf goat	Female	>3 years	Yes	>3 months	Yes	Yes	No	No	031RBTanimal	-	-	NA	011ELISAanimal	-	0.09	0.772376	0.081	0.082	1.171	1.193	0.098	0.093	0.646	0.713	0.0815	1.1005	NA	NA	NA	NA	NA	NA	NA	NA	NA	999	NA	NA	NA	NA	NA	NA	NA	NA
0415G	West Kiang	16	16-008	Goat	West African Dwarf goat	Female	<1 year	No	Never	No	Yes	No	No	031RBTanimal	-	-	NA	011ELISAanimal	-	0.116	3.13494	0.081	0.082	1.171	1.193	0.098	0.093	0.646	0.713	0.0815	1.1005	NA	NA	NA	NA	NA	NA	NA	NA	NA	999	NA	NA	NA	NA	NA	NA	NA	NA
0416G	West Kiang	16	16-008	Goat	West African Dwarf goat	Female	1-3 years	Yes	≤3 months	No	Yes	No	No	031RBTanimal	-	-	NA	011ELISAanimal	-	0.084	0.227169	0.081	0.082	1.171	1.193	0.098	0.093	0.646	0.713	0.0815	1.1005	NA	NA	NA	NA	NA	NA	NA	NA	NA	999	NA	NA	NA	NA	NA	NA	NA	NA
0417G	West Kiang	16	16-008	Goat	West African Dwarf goat	Female	>3 years	Yes	≤3 months	No	Yes	No	No	031RBTanimal	-	-	NA	011ELISAanimal	-	0.1	1.68105	0.081	0.082	1.171	1.193	0.098	0.093	0.646	0.713	0.0815	1.1005	NA	NA	NA	NA	NA	NA	NA	NA	NA	999	NA	NA	NA	NA	NA	NA	NA	NA
0418G	West Kiang	16	16-009	Goat	West African Dwarf goat	Female	<1 year	No	Never	No	Yes	No	No	031RBTanimal	-	-	NA	011ELISAanimal	-	0.091	0.863244	0.081	0.082	1.171	1.193	0.098	0.093	0.646	0.713	0.0815	1.1005	NA	NA	NA	NA	NA	NA	NA	NA	NA	999	NA	NA	NA	NA	NA	NA	NA	NA
0419G	West Kiang	16	16-009	Goat	West African Dwarf goat	Male	1-3 years	No	Never	No	Yes	No	No	031RBTanimal	-	-	NA	011ELISAanimal	-	0.087	0.499773	0.081	0.082	1.171	1.193	0.098	0.093	0.646	0.713	0.0815	1.1005	NA	NA	NA	NA	NA	NA	NA	NA	NA	999	NA	NA	NA	NA	NA	NA	NA	NA
0420G	West Kiang	16	16-009	Goat	West African Dwarf goat	Female	>3 years	No	≤3 months	No	Yes	Yes	Yes	031RBTanimal	-	-	NA	011ELISAanimal	-	0.109	2.49886	0.081	0.082	1.171	1.193	0.098	0.093	0.646	0.713	0.0815	1.1005	NA	NA	NA	NA	NA	NA	NA	NA	NA	999	NA	NA	NA	NA	NA	NA	NA	NA
0421G	West Kiang	16	16-009	Goat	West African Dwarf goat	3	>3 years	Yes	≤3 months	No	Yes	No	No	031RBTanimal	-	-	NA	011ELISAanimal	-	0.109	2.49886	0.081	0.082	1.171	1.193	0.098	0.093	0.646	0.713	0.0815	1.1005	NA	NA	NA	NA	NA	NA	NA	NA	NA	999	NA	NA	NA	NA	NA	NA	NA	NA
0422G	West Kiang	16	16-010	Goat	West African Dwarf goat	Female	<1 year	Yes	Never	No	Yes	No	No	031RBTanimal	-	-	NA	011ELISAanimal	-	0.095	1.22672	0.081	0.082	1.171	1.193	0.098	0.093	0.646	0.713	0.0815	1.1005	NA	NA	NA	NA	039RBTanimal	-	-	017ELISAanimal	-	0.275	NA	0.089	0.0784	2.363	2.5149	0.1762	0.1682	2.1879
0423G	West Kiang	16	16-010	Goat	West African Dwarf goat	Female	>3 years	Yes	Never	No	Yes	No	No	031RBTanimal	-	-	NA	011ELISAanimal	-	0.131	4.49796	0.081	0.082	1.171	1.193	0.098	0.093	0.646	0.713	0.0815	1.1005	NA	NA	NA	NA	NA	NA	NA	NA	NA	999	NA	NA	NA	NA	NA	NA	NA	NA
0424G	West Kiang	16	16-010	Goat	West African Dwarf goat	Female	>3 years	Yes	>3 months	No	Yes	No	No	031RBTanimal	-	-	NA	011ELISAanimal	-	0.101	1.77192	0.081	0.082	1.171	1.193	0.098	0.093	0.646	0.713	0.0815	1.1005	NA	NA	NA	NA	039RBTanimal	-	-	017ELISAanimal	-	0.1343	NA	0.089	0.0784	2.363	2.5149	0.1762	0.1682	2.1879
0425G	West Kiang	16	16-010	Goat	West African Dwarf goat	Female	>3 years	Yes	>3 months	No	Yes	No	No	031RBTanimal	-	-	NA	011ELISAanimal	-	0.094	1.13585	0.081	0.082	1.171	1.193	0.098	0.093	0.646	0.713	0.0815	1.1005	NA	NA	NA	NA	NA	NA	NA	NA	NA	999	NA	NA	NA	NA	NA	NA	NA	NA
0426G	West Kiang	16	16-010	Goat	West African Dwarf goat	Female	<1 year	Yes	≤3 months	No	Yes	No	No	031RBTanimal	-	-	NA	011ELISAanimal	-	0.087	0.499773	0.081	0.082	1.171	1.193	0.098	0.093	0.646	0.713	0.0815	1.1005	NA	NA	NA	NA	NA	NA	NA	NA	NA	999	NA	NA	NA	NA	NA	NA	NA	NA
0427G	West Kiang	16	16-010	Goat	West African Dwarf goat	Female	1-3 years	Yes	≤3 months	No	Yes	No	No	031RBTanimal	-	-	NA	011ELISAanimal	-	0.106	2.22626	0.081	0.082	1.171	1.193	0.098	0.093	0.646	0.713	0.0815	1.1005	NA	NA	NA	NA	NA	NA	NA	NA	NA	999	NA	NA	NA	NA	NA	NA	NA	NA
0428G	West Kiang	16	16-010	Goat	West African Dwarf goat	Male	1-3 years	No	Never	No	Yes	No	No	031RBTanimal	-	-	NA	011ELISAanimal	-	0.09	0.772376	0.081	0.082	1.171	1.193	0.098	0.093	0.646	0.713	0.0815	1.1005	NA	NA	NA	NA	NA	NA	NA	NA	NA	999	NA	NA	NA	NA	NA	NA	NA	NA
0429G	West Kiang	16	16-011	Goat	West African Dwarf goat	Female	>3 years	No	≤3 months	No	Yes	Yes	Yes	031RBTanimal	-	-	NA	011ELISAanimal	-	0.12	3.49841	0.081	0.082	1.171	1.193	0.098	0.093	0.646	0.713	0.0815	1.1005	NA	NA	NA	NA	NA	NA	NA	NA	NA	999	NA	NA	NA	NA	NA	NA	NA	NA
0430G	West Kiang	16	16-011	Goat	West African Dwarf goat	Female	>3 years	No	>3 months	No	Yes	No	No	031RBTanimal	-	-	NA	011ELISAanimal	-	0.096	1.31758	0.081	0.082	1.171	1.193	0.098	0.093	0.646	0.713	0.0815	1.1005	NA	NA	NA	NA	NA	NA	NA	NA	NA	999	NA	NA	NA	NA	NA	NA	NA	NA
0431G	West Kiang	16	16-011	Goat	West African Dwarf goat	Male	1-3 years	No	Never	No	Yes	No	No	031RBTanimal	-	-	NA	011ELISAanimal	-	0.098	1.49932	0.081	0.082	1.171	1.193	0.098	0.093	0.646	0.713	0.0815	1.1005	NA	NA	NA	NA	NA	NA	NA	NA	NA	999	NA	NA	NA	NA	NA	NA	NA	NA
0432G	West Kiang	16	16-011	Goat	West African Dwarf goat	Male	1-3 years	No	Never	No	Yes	No	No	031RBTanimal	-	-	NA	011ELISAanimal	-	0.106	2.22626	0.081	0.082	1.171	1.193	0.098	0.093	0.646	0.713	0.0815	1.1005	NA	NA	NA	NA	NA	NA	NA	NA	NA	999	NA	NA	NA	NA	NA	NA	NA	NA
0433G	West Kiang	16	16-011	Goat	West African Dwarf goat	Female	>3 years	Yes	≤3 months	No	Yes	No	No	031RBTanimal	-	-	NA	011ELISAanimal	-	0.113	2.86234	0.081	0.082	1.171	1.193	0.098	0.093	0.646	0.713	0.0815	1.1005	NA	NA	NA	NA	NA	NA	NA	NA	NA	999	NA	NA	NA	NA	NA	NA	NA	NA
0434G	West Kiang	16	16-011	Goat	West African Dwarf goat	Female	<1 year	No	Never	No	Yes	No	No	031RBTanimal	-	-	NA	011ELISAanimal	-	0.1	1.68105	0.081	0.082	1.171	1.193	0.098	0.093	0.646	0.713	0.0815	1.1005	NA	NA	NA	NA	NA	NA	NA	NA	NA	999	NA	NA	NA	NA	NA	NA	NA	NA
0435G	West Kiang	16	16-011	Goat	West African Dwarf goat	Male	<1 year	No	Never	No	Yes	No	No	031RBTanimal	-	-	NA	011ELISAanimal	-	0.122	3.68015	0.081	0.082	1.171	1.193	0.098	0.093	0.646	0.713	0.0815	1.1005	NA	NA	NA	NA	NA	NA	NA	NA	NA	999	NA	NA	NA	NA	NA	NA	NA	NA
0436G	West Kiang	28	28-006	Goat	West African Dwarf goat	Female	1-3 years	No	≤1 month	No	Yes	Yes	Yes	031RBTanimal	-	-	NA	011ELISAanimal	-	0.112	2.77147	0.081	0.082	1.171	1.193	0.098	0.093	0.646	0.713	0.0815	1.1005	NA	NA	NA	NA	NA	NA	NA	NA	NA	999	NA	NA	NA	NA	NA	NA	NA	NA
0437G	West Kiang	28	28-007	Goat	West African Dwarf goat	Female	1-3 years	No	≤2 weeks	No	Yes	Yes	Yes	031RBTanimal	-	-	NA	011ELISAanimal	-	0.148	6.04271	0.081	0.082	1.171	1.193	0.098	0.093	0.646	0.713	0.0815	1.1005	-	-	NA	NA	039RBTanimal	-	-	017ELISAanimal	-	0.2485	NA	0.089	0.0784	2.363	2.5149	0.1762	0.1682	2.1879
0438G	West Kiang	28	28-007	Goat	West African Dwarf goat	Female	>3 years	Yes	Never	No	Yes	No	No	031RBTanimal	-	-	NA	011ELISAanimal	-	0.111	2.6806	0.081	0.082	1.171	1.193	0.098	0.093	0.646	0.713	0.0815	1.1005	NA	NA	NA	NA	039RBTanimal	-	-	017ELISAanimal	-	0.2269	NA	0.089	0.0784	2.363	2.5149	0.1762	0.1682	2.1879
0439G	West Kiang	28	28-008	Goat	West African Dwarf goat	Female	1-3 years	No	≤2 weeks	No	Yes	Yes	Yes	031RBTanimal	-	-	NA	011ELISAanimal	-	0.135	4.86143	0.081	0.082	1.171	1.193	0.098	0.093	0.646	0.713	0.0815	1.1005	-	-	NA	NA	039RBTanimal	-	-	017ELISAanimal	-	0.3314	NA	0.089	0.0784	2.363	2.5149	0.1762	0.1682	2.1879
0440G	West Kiang	28	28-008	Goat	West African Dwarf goat	Female	>3 years	Yes	Never	No	Yes	No	No	031RBTanimal	-	-	NA	011ELISAanimal	-	0.119	3.40754	0.081	0.082	1.171	1.193	0.098	0.093	0.646	0.713	0.0815	1.1005	NA	NA	NA	NA	039RBTanimal	-	-	017ELISAanimal	-	0.315	NA	0.089	0.0784	2.363	2.5149	0.1762	0.1682	2.1879
0441G	West Kiang	28	28-008	Goat	West African Dwarf goat	Female	>3 years	No	≤2 weeks	No	Yes	Yes	Yes	031RBTanimal	-	-	NA	012ELISAanimal	-	0.111	1.97063	0.089	0.082	1.304	1.455	0.083	0.107	0.662	0.692	0.0855	1.294	-	-	NA	NA	039RBTanimal	-	-	017ELISAanimal	-	0.3258	NA	0.089	0.0784	2.363	2.5149	0.1762	0.1682	2.1879
0442G	West Kiang	28	28-005	Goat	West African Dwarf goat	Female	1-3 years	Yes	Never	No	Yes	No	No	031RBTanimal	-	-	NA	012ELISAanimal	-	0.08	-0.425039	0.089	0.082	1.304	1.455	0.083	0.107	0.662	0.692	0.0855	1.294	NA	NA	NA	NA	NA	NA	NA	NA	NA	999	NA	NA	NA	NA	NA	NA	NA	NA
0443G	West Kiang	28	28-005	Goat	West African Dwarf goat	Male	<1 year	No	Never	No	Yes	No	No	031RBTanimal	-	-	NA	012ELISAanimal	-	0.088	0.193199	0.089	0.082	1.304	1.455	0.083	0.107	0.662	0.692	0.0855	1.294	NA	NA	NA	NA	NA	NA	NA	NA	NA	999	NA	NA	NA	NA	NA	NA	NA	NA
0444G	West Kiang	28	28-005	Goat	West African Dwarf goat	Female	>3 years	No	≤3 months	No	Yes	Yes	Yes	032RBTanimal	-	-	NA	012ELISAanimal	-	0.092	0.502318	0.089	0.082	1.304	1.455	0.083	0.107	0.662	0.692	0.0855	1.294	NA	NA	NA	NA	NA	NA	NA	NA	NA	999	NA	NA	NA	NA	NA	NA	NA	NA
0445G	West Kiang	28	28-005	Goat	West African Dwarf goat	Female	>3 years	No	≤2 weeks	No	Yes	Yes	Yes	032RBTanimal	-	-	NA	012ELISAanimal	-	0.174	6.83926	0.089	0.082	1.304	1.455	0.083	0.107	0.662	0.692	0.0855	1.294	NA	NA	NA	NA	NA	NA	NA	NA	NA	999	NA	NA	NA	NA	NA	NA	NA	NA
0446G	West Kiang	28	28-005	Goat	West African Dwarf goat	Female	1-3 years	No	≤2 weeks	No	Yes	Yes	Yes	032RBTanimal	-	-	NA	012ELISAanimal	-	0.109	1.81607	0.089	0.082	1.304	1.455	0.083	0.107	0.662	0.692	0.0855	1.294	NA	NA	NA	NA	NA	NA	NA	NA	NA	999	NA	NA	NA	NA	NA	NA	NA	NA
0447G	West Kiang	28	28-005	Goat	West African Dwarf goat	Female	1-3 years	No	Never	Yes	Yes	No	No	032RBTanimal	-	-	NA	012ELISAanimal	-	0.101	1.19784	0.089	0.082	1.304	1.455	0.083	0.107	0.662	0.692	0.0855	1.294	NA	NA	NA	NA	NA	NA	NA	NA	NA	999	NA	NA	NA	NA	NA	NA	NA	NA
0448G	West Kiang	28	28-004	Goat	West African Dwarf goat	Male	<1 year	No	Never	No	Yes	No	No	032RBTanimal	-	-	NA	012ELISAanimal	-	0.118	2.51159	0.089	0.082	1.304	1.455	0.083	0.107	0.662	0.692	0.0855	1.294	NA	NA	NA	NA	NA	NA	NA	NA	NA	999	NA	NA	NA	NA	NA	NA	NA	NA
0449G	West Kiang	28	28-004	Goat	West African Dwarf goat	Female	>3 years	Yes	>3 months	Yes	Yes	No	No	032RBTanimal	-	-	NA	012ELISAanimal	-	0.191	8.15301	0.089	0.082	1.304	1.455	0.083	0.107	0.662	0.692	0.0855	1.294	NA	NA	NA	NA	NA	NA	NA	NA	NA	999	NA	NA	NA	NA	NA	NA	NA	NA
0450G	West Kiang	28	28-001	Goat	West African Dwarf goat	Female	1-3 years	No	≤2 weeks	No	Yes	Yes	Yes	032RBTanimal	-	-	NA	012ELISAanimal	-	0.093	0.579598	0.089	0.082	1.304	1.455	0.083	0.107	0.662	0.692	0.0855	1.294	NA	NA	NA	NA	NA	NA	NA	NA	NA	999	NA	NA	NA	NA	NA	NA	NA	NA
0451G	West Kiang	28	28-001	Goat	West African Dwarf goat	Male	1-3 years	No	Never	No	Yes	No	No	032RBTanimal	-	-	NA	012ELISAanimal	-	0.081	-0.347759	0.089	0.082	1.304	1.455	0.083	0.107	0.662	0.692	0.0855	1.294	NA	NA	NA	NA	NA	NA	NA	NA	NA	999	NA	NA	NA	NA	NA	NA	NA	NA
0452G	West Kiang	28	28-001	Goat	West African Dwarf goat	Male	0	No	Never	No	Yes	No	No	032RBTanimal	-	-	NA	012ELISAanimal	-	0.087	0.11592	0.089	0.082	1.304	1.455	0.083	0.107	0.662	0.692	0.0855	1.294	NA	NA	NA	NA	NA	NA	NA	NA	NA	999	NA	NA	NA	NA	NA	NA	NA	NA
0453G	West Kiang	28	28-001	Goat	West African Dwarf goat	Female	<1 year	No	Never	No	Yes	No	No	032RBTanimal	-	-	NA	012ELISAanimal	-	0.1	1.12056	0.089	0.082	1.304	1.455	0.083	0.107	0.662	0.692	0.0855	1.294	NA	NA	NA	NA	NA	NA	NA	NA	NA	999	NA	NA	NA	NA	NA	NA	NA	NA
0454G	West Kiang	28	28-001	Goat	West African Dwarf goat	Female	<1 year	No	Never	No	Yes	No	No	032RBTanimal	-	-	NA	012ELISAanimal	-	0.095	0.734158	0.089	0.082	1.304	1.455	0.083	0.107	0.662	0.692	0.0855	1.294	NA	NA	NA	NA	NA	NA	NA	NA	NA	999	NA	NA	NA	NA	NA	NA	NA	NA
0455G	West Kiang	28	28-001	Goat	West African Dwarf goat	Female	<1 year	No	Never	No	Yes	No	No	032RBTanimal	-	-	NA	012ELISAanimal	-	0.069	-1.27512	0.089	0.082	1.304	1.455	0.083	0.107	0.662	0.692	0.0855	1.294	NA	NA	NA	NA	NA	NA	NA	NA	NA	999	NA	NA	NA	NA	NA	NA	NA	NA
0456G	West Kiang	28	28-001	Goat	West African Dwarf goat	Female	>3 years	No	>3 months	No	Yes	No	No	032RBTanimal	-	-	NA	012ELISAanimal	-	0.088	0.193199	0.089	0.082	1.304	1.455	0.083	0.107	0.662	0.692	0.0855	1.294	NA	NA	NA	NA	NA	NA	NA	NA	NA	999	NA	NA	NA	NA	NA	NA	NA	NA
0457G	West Kiang	28	28-002	Goat	West African Dwarf goat	Female	>3 years	No	>3 months	No	Yes	No	No	032RBTanimal	-	-	NA	012ELISAanimal	-	0.105	1.50696	0.089	0.082	1.304	1.455	0.083	0.107	0.662	0.692	0.0855	1.294	NA	NA	NA	NA	NA	NA	NA	NA	NA	999	NA	NA	NA	NA	NA	NA	NA	NA
0458G	West Kiang	28	28-002	Goat	West African Dwarf goat	Female	>3 years	Yes	>3 months	No	Yes	No	No	032RBTanimal	-	-	NA	012ELISAanimal	-	0.117	2.43431	0.089	0.082	1.304	1.455	0.083	0.107	0.662	0.692	0.0855	1.294	NA	NA	NA	NA	NA	NA	NA	NA	NA	999	NA	NA	NA	NA	NA	NA	NA	NA
0459G	West Kiang	28	28-002	Goat	West African Dwarf goat	Female	1-3 years	Yes	>3 months	No	Yes	No	No	032RBTanimal	-	-	NA	012ELISAanimal	-	0.079	-0.502318	0.089	0.082	1.304	1.455	0.083	0.107	0.662	0.692	0.0855	1.294	NA	NA	NA	NA	NA	NA	NA	NA	NA	999	NA	NA	NA	NA	NA	NA	NA	NA
0460G	West Kiang	28	28-002	Goat	West African Dwarf goat	Female	>3 years	No	≤3 months	No	Yes	No	No	032RBTanimal	-	-	NA	012ELISAanimal	-	0.098	0.965997	0.089	0.082	1.304	1.455	0.083	0.107	0.662	0.692	0.0855	1.294	NA	NA	NA	NA	NA	NA	NA	NA	NA	999	NA	NA	NA	NA	NA	NA	NA	NA
0461G	West Kiang	28	28-002	Goat	West African Dwarf goat	Female	1-3 years	No	Never	No	Yes	No	No	032RBTanimal	-	-	NA	012ELISAanimal	-	0.097	0.888717	0.089	0.082	1.304	1.455	0.083	0.107	0.662	0.692	0.0855	1.294	NA	NA	NA	NA	NA	NA	NA	NA	NA	999	NA	NA	NA	NA	NA	NA	NA	NA
0462G	West Kiang	28	28-003	Goat	West African Dwarf goat	Female	>3 years	Yes	Never	No	Yes	No	No	032RBTanimal	-	-	NA	012ELISAanimal	-	0.111	1.97063	0.089	0.082	1.304	1.455	0.083	0.107	0.662	0.692	0.0855	1.294	NA	NA	NA	NA	NA	NA	NA	NA	NA	999	NA	NA	NA	NA	NA	NA	NA	NA
0463G	West Kiang	28	28-003	Goat	West African Dwarf goat	Female	1-3 years	Yes	>3 months	No	Yes	No	No	032RBTanimal	-	-	NA	012ELISAanimal	-	0.147	4.7527	0.089	0.082	1.304	1.455	0.083	0.107	0.662	0.692	0.0855	1.294	NA	NA	NA	NA	039RBTanimal	-	-	017ELISAanimal	-	0.338	NA	0.089	0.0784	2.363	2.5149	0.1762	0.1682	2.1879
0464G	West Kiang	1	01-007	Goat	West African Dwarf goat	Female	1-3 years	No	≤2 weeks	No	Yes	Yes	Yes	032RBTanimal	-	-	NA	012ELISAanimal	-	0.095	0.734158	0.089	0.082	1.304	1.455	0.083	0.107	0.662	0.692	0.0855	1.294	NA	NA	NA	NA	NA	NA	NA	NA	NA	999	NA	NA	NA	NA	NA	NA	NA	NA
0465G	West Kiang	1	01-007	Goat	West African Dwarf goat	Female	1-3 years	Yes	Never	Yes	Yes	No	No	032RBTanimal	-	-	NA	012ELISAanimal	-	0.105	1.50696	0.089	0.082	1.304	1.455	0.083	0.107	0.662	0.692	0.0855	1.294	NA	NA	NA	NA	NA	NA	NA	NA	NA	999	NA	NA	NA	NA	NA	NA	NA	NA
0467G	West Kiang	1	01-007	Goat	West African Dwarf goat	Female	>3 years	No	>3 months	No	Yes	No	No	032RBTanimal	-	-	NA	012ELISAanimal	-	0.105	1.50696	0.089	0.082	1.304	1.455	0.083	0.107	0.662	0.692	0.0855	1.294	NA	NA	NA	NA	NA	NA	NA	NA	NA	999	NA	NA	NA	NA	NA	NA	NA	NA
0468G	West Kiang	1	01-007	Goat	West African Dwarf goat	Female	1-3 years	Yes	>3 months	No	Yes	No	No	032RBTanimal	-	-	NA	012ELISAanimal	-	0.071	-1.12056	0.089	0.082	1.304	1.455	0.083	0.107	0.662	0.692	0.0855	1.294	NA	NA	NA	NA	NA	NA	NA	NA	NA	999	NA	NA	NA	NA	NA	NA	NA	NA
0469G	West Kiang	1	01-002	Goat	West African Dwarf goat	Female	>3 years	Yes	>3 months	No	Yes	No	No	032RBTanimal	-	-	NA	012ELISAanimal	-	0.105	1.50696	0.089	0.082	1.304	1.455	0.083	0.107	0.662	0.692	0.0855	1.294	NA	NA	NA	NA	NA	NA	NA	NA	NA	999	NA	NA	NA	NA	NA	NA	NA	NA
0470G	West Kiang	27	27-010	Goat	West African Dwarf goat	Male	<1 year	No	Never	No	Yes	No	No	032RBTanimal	-	-	NA	012ELISAanimal	-	0.144	4.52087	0.089	0.082	1.304	1.455	0.083	0.107	0.662	0.692	0.0855	1.294	NA	NA	NA	NA	NA	NA	NA	NA	NA	999	NA	NA	NA	NA	NA	NA	NA	NA
0471G	West Kiang	27	27-010	Goat	West African Dwarf goat	Male	<1 year	No	Never	No	Yes	No	No	032RBTanimal	-	-	NA	012ELISAanimal	-	0.088	0.193199	0.089	0.082	1.304	1.455	0.083	0.107	0.662	0.692	0.0855	1.294	NA	NA	NA	NA	NA	NA	NA	NA	NA	999	NA	NA	NA	NA	NA	NA	NA	NA
0472G	West Kiang	2	02-001	Goat	West African Dwarf goat	Female	1-3 years	Yes	>3 months	Yes	Yes	No	No	032RBTanimal	-	-	NA	012ELISAanimal	-	0.142	4.36631	0.089	0.082	1.304	1.455	0.083	0.107	0.662	0.692	0.0855	1.294	NA	NA	NA	NA	NA	NA	NA	NA	NA	999	NA	NA	NA	NA	NA	NA	NA	NA
0473G	West Kiang	2	02-001	Goat	West African Dwarf goat	Male	<1 year	No	Never	No	Yes	No	No	032RBTanimal	-	-	NA	012ELISAanimal	-	0.095	0.734158	0.089	0.082	1.304	1.455	0.083	0.107	0.662	0.692	0.0855	1.294	NA	NA	NA	NA	NA	NA	NA	NA	NA	999	NA	NA	NA	NA	NA	NA	NA	NA
0474G	West Kiang	2	02-001	Goat	West African Dwarf goat	Female	>3 years	No	≤1 month	No	Yes	No	No	032RBTanimal	-	-	NA	012ELISAanimal	-	0.134	3.74807	0.089	0.082	1.304	1.455	0.083	0.107	0.662	0.692	0.0855	1.294	NA	NA	NA	NA	NA	NA	NA	NA	NA	999	NA	NA	NA	NA	NA	NA	NA	NA
0475G	West Kiang	29	29-011	Goat	West African Dwarf goat	Female	>3 years	Yes	>3 months	No	Yes	No	No	032RBTanimal	-	-	NA	012ELISAanimal	-	0.13	3.43895	0.089	0.082	1.304	1.455	0.083	0.107	0.662	0.692	0.0855	1.294	NA	NA	NA	NA	NA	NA	NA	NA	NA	999	NA	NA	NA	NA	NA	NA	NA	NA
0476G	West Kiang	29	29-011	Goat	West African Dwarf goat	Male	<1 year	No	Never	No	Yes	No	No	032RBTanimal	-	-	NA	012ELISAanimal	-	0.076	-0.734158	0.089	0.082	1.304	1.455	0.083	0.107	0.662	0.692	0.0855	1.294	NA	NA	NA	NA	NA	NA	NA	NA	NA	999	NA	NA	NA	NA	NA	NA	NA	NA
0477G	West Kiang	29	29-011	Goat	West African Dwarf goat	Female	1-3 years	Yes	Never	No	Yes	No	No	033RBTanimal	-	-	NA	012ELISAanimal	-	0.095	0.734158	0.089	0.082	1.304	1.455	0.083	0.107	0.662	0.692	0.0855	1.294	NA	NA	NA	NA	NA	NA	NA	NA	NA	999	NA	NA	NA	NA	NA	NA	NA	NA
0478G	West Kiang	29	29-011	Goat	West African Dwarf goat	Male	1-3 years	No	Never	No	Yes	No	No	033RBTanimal	-	-	NA	012ELISAanimal	-	0.088	0.193199	0.089	0.082	1.304	1.455	0.083	0.107	0.662	0.692	0.0855	1.294	NA	NA	NA	NA	NA	NA	NA	NA	NA	999	NA	NA	NA	NA	NA	NA	NA	NA
0479G	West Kiang	29	29-014	Goat	West African Dwarf goat	Female	1-3 years	No	≤1 month	No	Yes	No	No	033RBTanimal	-	-	NA	012ELISAanimal	-	0.102	1.27512	0.089	0.082	1.304	1.455	0.083	0.107	0.662	0.692	0.0855	1.294	NA	NA	NA	NA	NA	NA	NA	NA	NA	999	NA	NA	NA	NA	NA	NA	NA	NA
0480G	West Kiang	29	29-014	Goat	West African Dwarf goat	Female	1-3 years	No	≤1 month	Yes	Yes	No	No	033RBTanimal	-	-	NA	012ELISAanimal	-	0.174	6.83926	0.089	0.082	1.304	1.455	0.083	0.107	0.662	0.692	0.0855	1.294	NA	NA	NA	NA	NA	NA	NA	NA	NA	999	NA	NA	NA	NA	NA	NA	NA	NA
0481G	West Kiang	29	29-014	Goat	West African Dwarf goat	Female	1-3 years	No	≤1 month	No	Yes	No	No	033RBTanimal	-	-	NA	012ELISAanimal	-	0.113	2.12519	0.089	0.082	1.304	1.455	0.083	0.107	0.662	0.692	0.0855	1.294	NA	NA	NA	NA	NA	NA	NA	NA	NA	999	NA	NA	NA	NA	NA	NA	NA	NA
0482G	West Kiang	29	29-014	Goat	West African Dwarf goat	Female	<1 year	No	Never	No	Yes	No	No	033RBTanimal	-	-	NA	012ELISAanimal	-	0.138	4.05719	0.089	0.082	1.304	1.455	0.083	0.107	0.662	0.692	0.0855	1.294	NA	NA	NA	NA	NA	NA	NA	NA	NA	999	NA	NA	NA	NA	NA	NA	NA	NA
0483G	West Kiang	29	29-014	Goat	West African Dwarf goat	Female	1-3 years	No	≤3 months	Yes	Yes	No	No	033RBTanimal	-	-	NA	012ELISAanimal	-	0.107	1.66151	0.089	0.082	1.304	1.455	0.083	0.107	0.662	0.692	0.0855	1.294	NA	NA	NA	NA	NA	NA	NA	NA	NA	999	NA	NA	NA	NA	NA	NA	NA	NA
0484G	West Kiang	29	29-014	Goat	West African Dwarf goat	Female	>3 years	No	≤3 months	No	Yes	No	No	033RBTanimal	-	-	NA	012ELISAanimal	-	0.081	-0.347759	0.089	0.082	1.304	1.455	0.083	0.107	0.662	0.692	0.0855	1.294	NA	NA	NA	NA	NA	NA	NA	NA	NA	999	NA	NA	NA	NA	NA	NA	NA	NA
0485G	West Kiang	29	29-014	Goat	West African Dwarf goat	Female	>3 years	No	≤3 months	No	Yes	No	No	033RBTanimal	-	-	NA	012ELISAanimal	-	0.168	6.37558	0.089	0.082	1.304	1.455	0.083	0.107	0.662	0.692	0.0855	1.294	NA	NA	NA	NA	NA	NA	NA	NA	NA	999	NA	NA	NA	NA	NA	NA	NA	NA
0489G	West Kiang	29	29-010	Goat	West African Dwarf goat	Female	<1 year	No	Never	No	Yes	No	No	033RBTanimal	-	-	NA	012ELISAanimal	-	0.09	0.347759	0.089	0.082	1.304	1.455	0.083	0.107	0.662	0.692	0.0855	1.294	NA	NA	NA	NA	NA	NA	NA	NA	NA	999	NA	NA	NA	NA	NA	NA	NA	NA
0490G	West Kiang	29	29-010	Goat	West African Dwarf goat	Male	<1 year	No	Never	No	Yes	No	No	033RBTanimal	-	-	NA	012ELISAanimal	-	0.101	1.19784	0.089	0.082	1.304	1.455	0.083	0.107	0.662	0.692	0.0855	1.294	NA	NA	NA	NA	NA	NA	NA	NA	NA	999	NA	NA	NA	NA	NA	NA	NA	NA
0491G	West Kiang	29	29-010	Goat	West African Dwarf goat	Female	>3 years	Yes	>3 months	No	Yes	No	No	033RBTanimal	-	-	NA	012ELISAanimal	-	0.107	1.66151	0.089	0.082	1.304	1.455	0.083	0.107	0.662	0.692	0.0855	1.294	NA	NA	NA	NA	NA	NA	NA	NA	NA	999	NA	NA	NA	NA	NA	NA	NA	NA
0492G	West Kiang	29	29-001	Goat	West African Dwarf goat	Female	1-3 years	Yes	>3 months	No	Yes	No	No	033RBTanimal	-	-	NA	012ELISAanimal	-	0.104	1.42968	0.089	0.082	1.304	1.455	0.083	0.107	0.662	0.692	0.0855	1.294	NA	NA	NA	NA	NA	NA	NA	NA	NA	999	NA	NA	NA	NA	NA	NA	NA	NA
0493G	West Kiang	29	29-001	Goat	West African Dwarf goat	Female	<1 year	No	Never	No	Yes	No	No	033RBTanimal	-	-	NA	012ELISAanimal	-	0.1	1.12056	0.089	0.082	1.304	1.455	0.083	0.107	0.662	0.692	0.0855	1.294	NA	NA	NA	NA	NA	NA	NA	NA	NA	999	NA	NA	NA	NA	NA	NA	NA	NA
0494G	West Kiang	29	29-001	Goat	West African Dwarf goat	Female	>3 years	No	≤3 months	No	Yes	Yes	Yes	033RBTanimal	-	-	NA	012ELISAanimal	-	0.092	0.502318	0.089	0.082	1.304	1.455	0.083	0.107	0.662	0.692	0.0855	1.294	NA	NA	NA	NA	NA	NA	NA	NA	NA	999	NA	NA	NA	NA	NA	NA	NA	NA
0495G	West Kiang	29	29-001	Goat	West African Dwarf goat	Female	>3 years	Yes	≤3 months	Yes	Yes	No	No	033RBTanimal	-	-	NA	012ELISAanimal	-	0.136	3.90263	0.089	0.082	1.304	1.455	0.083	0.107	0.662	0.692	0.0855	1.294	NA	NA	NA	NA	NA	NA	NA	NA	NA	999	NA	NA	NA	NA	NA	NA	NA	NA
0496G	West Kiang	29	29-001	Goat	West African Dwarf goat	Female	>3 years	Yes	≤3 months	No	Yes	No	No	033RBTanimal	-	-	NA	012ELISAanimal	-	0.087	0.11592	0.089	0.082	1.304	1.455	0.083	0.107	0.662	0.692	0.0855	1.294	NA	NA	NA	NA	NA	NA	NA	NA	NA	999	NA	NA	NA	NA	NA	NA	NA	NA
0497G	West Kiang	29	29-001	Goat	West African Dwarf goat	Female	1-3 years	No	≤2 weeks	No	Yes	No	No	033RBTanimal	-	-	NA	012ELISAanimal	-	0.104	1.42968	0.089	0.082	1.304	1.455	0.083	0.107	0.662	0.692	0.0855	1.294	NA	NA	NA	NA	NA	NA	NA	NA	NA	999	NA	NA	NA	NA	NA	NA	NA	NA
0498G	West Kiang	29	29-001	Goat	West African Dwarf goat	Female	>3 years	No	≤3 months	No	Yes	Yes	Yes	033RBTanimal	-	-	NA	012ELISAanimal	-	0.082	-0.270479	0.089	0.082	1.304	1.455	0.083	0.107	0.662	0.692	0.0855	1.294	NA	NA	NA	NA	NA	NA	NA	NA	NA	999	NA	NA	NA	NA	NA	NA	NA	NA
0499G	West Kiang	28	28-006	Goat	Sahelian goat	Female	<1 year	Yes	Never	No	Yes	No	No	033RBTanimal	-	-	NA	012ELISAanimal	-	0.106	1.58423	0.089	0.082	1.304	1.455	0.083	0.107	0.662	0.692	0.0855	1.294	NA	NA	NA	NA	NA	NA	NA	NA	NA	999	NA	NA	NA	NA	NA	NA	NA	NA
1001G	Serrakunda	50	50-001	Goat	Sahelian goat	Male	1-3 years	NA	N≤2 weeks	NA	Yes	No	No	006RBTanimal	-	-	NA	012ELISAanimal	-	0.113	2.12519	0.089	0.082	1.304	1.455	0.083	0.107	0.662	0.692	0.0855	1.294	NA	NA	NA	NA	NA	NA	NA	NA	NA	999	NA	NA	NA	NA	NA	NA	NA	NA
1001S	Serrakunda	50	50-001	Sheep	Sahelian sheep	Male	1-3 years	NA	N≤2 weeks	NA	Yes	No	No	014RBTanimal	-	-	NA	004ELISAanimal	-	0.089	0.975836	0.083	0.074	1.208	1.101	0.074	0.076	0.577	0.538	0.0785	1.076	NA	NA	NA	NA	NA	NA	NA	NA	NA	999	NA	NA	NA	NA	NA	NA	NA	NA
1002G	Serrakunda	50	50-001	Goat	Sahelian goat	Male	1-3 years	NA	N≤2 weeks	NA	Yes	No	No	006RBTanimal	-	-	NA	012ELISAanimal	-	0.103	1.3524	0.089	0.082	1.304	1.455	0.083	0.107	0.662	0.692	0.0855	1.294	NA	NA	NA	NA	NA	NA	NA	NA	NA	999	NA	NA	NA	NA	NA	NA	NA	NA
1002S	Serrakunda	50	50-001	Sheep	Sahelian sheep	Male	1-3 years	NA	N≤2 weeks	NA	Yes	No	No	014RBTanimal	-	-	NA	004ELISAanimal	-	0.127	4.50743	0.083	0.074	1.208	1.101	0.074	0.076	0.577	0.538	0.0785	1.076	NA	NA	NA	NA	NA	NA	NA	NA	NA	999	NA	NA	NA	NA	NA	NA	NA	NA
1003G	Serrakunda	50	50-001	Goat	Sahelian goat	Male	<1 year	NA	N≤2 weeks	NA	Yes	No	No	006RBTanimal	-	-	NA	012ELISAanimal	-	0.1	1.12056	0.089	0.082	1.304	1.455	0.083	0.107	0.662	0.692	0.0855	1.294	NA	NA	NA	NA	NA	NA	NA	NA	NA	999	NA	NA	NA	NA	NA	NA	NA	NA
1003S	Serrakunda	50	50-001	Sheep	Sahelian sheep	Male	>3 years	NA	N≤2 weeks	NA	Yes	No	No	014RBTanimal	-	-	NA	004ELISAanimal	-	0.08	0.139405	0.083	0.074	1.208	1.101	0.074	0.076	0.577	0.538	0.0785	1.076	NA	NA	NA	NA	NA	NA	NA	NA	NA	999	NA	NA	NA	NA	NA	NA	NA	NA
1004G	Serrakunda	50	50-001	Goat	cross breed	Male	<1 year	NA	N≤2 weeks	NA	Yes	No	No	006RBTanimal	-	-	NA	012ELISAanimal	-	0.076	-0.734158	0.089	0.082	1.304	1.455	0.083	0.107	0.662	0.692	0.0855	1.294	NA	NA	NA	NA	NA	NA	NA	NA	NA	999	NA	NA	NA	NA	NA	NA	NA	NA
1004S	Serrakunda	50	50-001	Sheep	cross breed	Female	>3 years	NA	N≤2 weeks	NA	Yes	No	No	014RBTanimal	-	-	NA	004ELISAanimal	-	0.087	0.789963	0.083	0.074	1.208	1.101	0.074	0.076	0.577	0.538	0.0785	1.076	NA	NA	NA	NA	NA	NA	NA	NA	NA	999	NA	NA	NA	NA	NA	NA	NA	NA
1005G	Serrakunda	50	50-001	Goat	Sahelian goat	Male	<1 year	NA	N≤2 weeks	NA	Yes	No	No	006RBTanimal	-	-	NA	012ELISAanimal	-	0.081	-0.347759	0.089	0.082	1.304	1.455	0.083	0.107	0.662	0.692	0.0855	1.294	NA	NA	NA	NA	NA	NA	NA	NA	NA	999	NA	NA	NA	NA	NA	NA	NA	NA
1005S	Serrakunda	50	50-001	Sheep	cross breed	Female	>3 years	NA	N≤2 weeks	NA	Yes	No	No	014RBTanimal	-	-	NA	004ELISAanimal	-	0.092	1.25465	0.083	0.074	1.208	1.101	0.074	0.076	0.577	0.538	0.0785	1.076	NA	NA	NA	NA	NA	NA	NA	NA	NA	999	NA	NA	NA	NA	NA	NA	NA	NA
1006G	Serrakunda	50	50-001	Goat	Sahelian sheep	Female	1-3 years	NA	NA	NA	Yes	No	No	006RBTanimal	-	-	NA	012ELISAanimal	-	0.104	1.42968	0.089	0.082	1.304	1.455	0.083	0.107	0.662	0.692	0.0855	1.294	NA	NA	NA	NA	NA	NA	NA	NA	NA	999	NA	NA	NA	NA	NA	NA	NA	NA
1006S	Serrakunda	50	50-001	Sheep	Sahelian sheep	Male	<1 year	NA	NA	NA	Yes	No	No	014RBTanimal	-	-	NA	004ELISAanimal	-	0.081	0.232342	0.083	0.074	1.208	1.101	0.074	0.076	0.577	0.538	0.0785	1.076	NA	NA	NA	NA	NA	NA	NA	NA	NA	999	NA	NA	NA	NA	NA	NA	NA	NA
1007G	Serrakunda	50	50-001	Goat	Sahelian goat	Male	>3 years	NA	NA	NA	Yes	No	No	006RBTanimal	-	-	NA	012ELISAanimal	-	0.081	-0.347759	0.089	0.082	1.304	1.455	0.083	0.107	0.662	0.692	0.0855	1.294	NA	NA	NA	NA	NA	NA	NA	NA	NA	999	NA	NA	NA	NA	NA	NA	NA	NA
1007S	Serrakunda	50	50-001	Sheep	Sahelian sheep	Male	<1 year	NA	NA	NA	Yes	No	No	014RBTanimal	-	-	NA	004ELISAanimal	-	0.094	1.44052	0.083	0.074	1.208	1.101	0.074	0.076	0.577	0.538	0.0785	1.076	NA	NA	NA	NA	NA	NA	NA	NA	NA	999	NA	NA	NA	NA	NA	NA	NA	NA
1008G	Serrakunda	50	50-001	Goat	Sahelian goat	Female	1-3 years	NA	NA	NA	Yes	No	No	006RBTanimal	-	-	NA	012ELISAanimal	-	0.079	-0.502318	0.089	0.082	1.304	1.455	0.083	0.107	0.662	0.692	0.0855	1.294	NA	NA	NA	NA	NA	NA	NA	NA	NA	999	NA	NA	NA	NA	NA	NA	NA	NA
1008S	Serrakunda	50	50-001	Sheep	Sahelian sheep	Female	1-3 years	NA	NA	NA	Yes	No	No	014RBTanimal	-	-	NA	004ELISAanimal	-	0.084	0.511152	0.083	0.074	1.208	1.101	0.074	0.076	0.577	0.538	0.0785	1.076	NA	NA	NA	NA	NA	NA	NA	NA	NA	999	NA	NA	NA	NA	NA	NA	NA	NA
1009G	Serrakunda	50	50-001	Goat	cross breed	Female	1-3 years	NA	NA	NA	Yes	No	No	006RBTanimal	-	-	NA	012ELISAanimal	-	0.086	0.0386399	0.089	0.082	1.304	1.455	0.083	0.107	0.662	0.692	0.0855	1.294	NA	NA	NA	NA	NA	NA	NA	NA	NA	999	NA	NA	NA	NA	NA	NA	NA	NA
1009S	Serrakunda	50	50-001	Sheep	Sahelian sheep	Female	1-3 years	NA	NA	NA	Yes	No	No	014RBTanimal	-	-	NA	004ELISAanimal	-	0.094	1.44052	0.083	0.074	1.208	1.101	0.074	0.076	0.577	0.538	0.0785	1.076	NA	NA	NA	NA	NA	NA	NA	NA	NA	999	NA	NA	NA	NA	NA	NA	NA	NA
1010G	Serrakunda	50	50-001	Goat	Sahelian goat	Female	1-3 years	NA	NA	NA	Yes	No	No	006RBTanimal	-	-	NA	012ELISAanimal	-	0.1	1.12056	0.089	0.082	1.304	1.455	0.083	0.107	0.662	0.692	0.0855	1.294	NA	NA	NA	NA	NA	NA	NA	NA	NA	999	NA	NA	NA	NA	NA	NA	NA	NA
1010S	Serrakunda	50	50-001	Sheep	cross breed	Female	>3 years	NA	NA	NA	Yes	No	No	014RBTanimal	-	-	NA	004ELISAanimal	-	0.084	0.511152	0.083	0.074	1.208	1.101	0.074	0.076	0.577	0.538	0.0785	1.076	NA	NA	NA	NA	NA	NA	NA	NA	NA	999	NA	NA	NA	NA	NA	NA	NA	NA
1011G	Serrakunda	50	50-001	Goat	cross breed	Female	>3 years	NA	NA	NA	Yes	No	No	006RBTanimal	-	-	NA	012ELISAanimal	-	0.123	2.89799	0.089	0.082	1.304	1.455	0.083	0.107	0.662	0.692	0.0855	1.294	NA	NA	NA	NA	NA	NA	NA	NA	NA	999	NA	NA	NA	NA	NA	NA	NA	NA
1011S	Serrakunda	50	50-001	Sheep	cross breed	Female	1-3 years	NA	NA	NA	Yes	No	No	014RBTanimal	-	-	NA	004ELISAanimal	-	0.069	-0.8829	0.083	0.074	1.208	1.101	0.074	0.076	0.577	0.538	0.0785	1.076	NA	NA	NA	NA	NA	NA	NA	NA	NA	999	NA	NA	NA	NA	NA	NA	NA	NA
1012G	Serrakunda	50	50-001	Goat	Sahelian sheep	Male	1-3 years	NA	NA	NA	Yes	No	No	006RBTanimal	-	-	NA	012ELISAanimal	-	0.119	2.58887	0.089	0.082	1.304	1.455	0.083	0.107	0.662	0.692	0.0855	1.294	NA	NA	NA	NA	NA	NA	NA	NA	NA	999	NA	NA	NA	NA	NA	NA	NA	NA
1012S	Serrakunda	50	50-001	Sheep	Sahelian sheep	Female	1-3 years	NA	NA	NA	Yes	No	No	014RBTanimal	-	-	NA	004ELISAanimal	-	0.093	1.34758	0.083	0.074	1.208	1.101	0.074	0.076	0.577	0.538	0.0785	1.076	NA	NA	NA	NA	NA	NA	NA	NA	NA	999	NA	NA	NA	NA	NA	NA	NA	NA
1013G	Serrakunda	50	50-001	Goat	West African Dwarf goat	Male	<1 year	NA	NA	NA	Yes	No	No	006RBTanimal	-	-	NA	012ELISAanimal	-	0.102	1.27512	0.089	0.082	1.304	1.455	0.083	0.107	0.662	0.692	0.0855	1.294	NA	NA	NA	NA	NA	NA	NA	NA	NA	999	NA	NA	NA	NA	NA	NA	NA	NA
1013S	Serrakunda	50	50-001	Sheep	cross breed	Male	<1 year	NA	NA	NA	Yes	No	No	014RBTanimal	-	-	NA	004ELISAanimal	-	0.082	0.325279	0.083	0.074	1.208	1.101	0.074	0.076	0.577	0.538	0.0785	1.076	NA	NA	NA	NA	NA	NA	NA	NA	NA	999	NA	NA	NA	NA	NA	NA	NA	NA
1014G	Serrakunda	50	50-001	Goat	Sahelian goat	Male	>3 years	NA	NA	NA	Yes	No	No	006RBTanimal	-	-	NA	012ELISAanimal	-	0.121	2.74343	0.089	0.082	1.304	1.455	0.083	0.107	0.662	0.692	0.0855	1.294	NA	NA	NA	NA	NA	NA	NA	NA	NA	999	NA	NA	NA	NA	NA	NA	NA	NA
1014S	Serrakunda	50	50-001	Sheep	cross breed	Male	<1 year	NA	NA	NA	Yes	No	No	014RBTanimal	-	-	NA	004ELISAanimal	-	0.085	0.604089	0.083	0.074	1.208	1.101	0.074	0.076	0.577	0.538	0.0785	1.076	NA	NA	NA	NA	NA	NA	NA	NA	NA	999	NA	NA	NA	NA	NA	NA	NA	NA
1015G	Serrakunda	50	50-001	Goat	West African Dwarf goat	Female	<1 year	NA	NA	NA	Yes	No	No	006RBTanimal	-	-	NA	012ELISAanimal	-	0.092	0.502318	0.089	0.082	1.304	1.455	0.083	0.107	0.662	0.692	0.0855	1.294	NA	NA	NA	NA	NA	NA	NA	NA	NA	999	NA	NA	NA	NA	NA	NA	NA	NA
1015S	Serrakunda	50	50-001	Sheep	Sahelian sheep	Female	>3 years	NA	NA	NA	Yes	No	No	014RBTanimal	-	-	NA	004ELISAanimal	-	0.094	1.44052	0.083	0.074	1.208	1.101	0.074	0.076	0.577	0.538	0.0785	1.076	NA	NA	NA	NA	NA	NA	NA	NA	NA	999	NA	NA	NA	NA	NA	NA	NA	NA
1016G	Serrakunda	50	50-001	Goat	West African Dwarf goat	Female	<1 year	NA	NA	NA	Yes	No	No	006RBTanimal	-	-	NA	012ELISAanimal	-	0.087	0.11592	0.089	0.082	1.304	1.455	0.083	0.107	0.662	0.692	0.0855	1.294	NA	NA	NA	NA	NA	NA	NA	NA	NA	999	NA	NA	NA	NA	NA	NA	NA	NA
1016S	Serrakunda	50	50-001	Sheep	Sahelian sheep	Male	>3 years	NA	NA	NA	Yes	No	No	014RBTanimal	-	-	NA	004ELISAanimal	-	0.083	0.418216	0.083	0.074	1.208	1.101	0.074	0.076	0.577	0.538	0.0785	1.076	NA	NA	NA	NA	NA	NA	NA	NA	NA	999	NA	NA	NA	NA	NA	NA	NA	NA
1017G	Serrakunda	50	50-001	Goat	West African Dwarf goat	Female	>3 years	NA	NA	NA	Yes	No	No	006RBTanimal	-	-	NA	012ELISAanimal	-	0.08	-0.425039	0.089	0.082	1.304	1.455	0.083	0.107	0.662	0.692	0.0855	1.294	NA	NA	NA	NA	NA	NA	NA	NA	NA	999	NA	NA	NA	NA	NA	NA	NA	NA
1017S	Serrakunda	50	50-001	Sheep	Sahelian sheep	Female	<1 year	NA	NA	NA	Yes	No	No	014RBTanimal	-	-	NA	004ELISAanimal	-	0.101	2.09108	0.083	0.074	1.208	1.101	0.074	0.076	0.577	0.538	0.0785	1.076	NA	NA	NA	NA	NA	NA	NA	NA	NA	999	NA	NA	NA	NA	NA	NA	NA	NA
1018G	Serrakunda	50	50-001	Goat	Sahelian goat	Female	>3 years	NA	NA	NA	Yes	No	No	006RBTanimal	-	-	NA	012ELISAanimal	-	0.11	1.89335	0.089	0.082	1.304	1.455	0.083	0.107	0.662	0.692	0.0855	1.294	NA	NA	NA	NA	NA	NA	NA	NA	NA	999	NA	NA	NA	NA	NA	NA	NA	NA
1018S	Serrakunda	50	50-001	Sheep	cross breed	Male	<1 year	NA	NA	NA	Yes	No	No	014RBTanimal	-	-	NA	004ELISAanimal	-	0.084	0.511152	0.083	0.074	1.208	1.101	0.074	0.076	0.577	0.538	0.0785	1.076	NA	NA	NA	NA	NA	NA	NA	NA	NA	999	NA	NA	NA	NA	NA	NA	NA	NA
1019G	Serrakunda	50	50-001	Goat	Sahelian goat	Female	>3 years	NA	NA	NA	Yes	No	No	007RBTanimal	-	-	NA	012ELISAanimal	-	0.141	4.28903	0.089	0.082	1.304	1.455	0.083	0.107	0.662	0.692	0.0855	1.294	NA	NA	NA	NA	NA	NA	NA	NA	NA	999	NA	NA	NA	NA	NA	NA	NA	NA
1019S	Serrakunda	50	50-001	Sheep	Djallonke sheep	Female	<1 year	NA	NA	NA	Yes	No	No	014RBTanimal	-	-	NA	004ELISAanimal	-	0.083	0.418216	0.083	0.074	1.208	1.101	0.074	0.076	0.577	0.538	0.0785	1.076	NA	NA	NA	NA	NA	NA	NA	NA	NA	999	NA	NA	NA	NA	NA	NA	NA	NA
1020G	Serrakunda	50	50-001	Goat	West African Dwarf goat	Male	<1 year	NA	NA	NA	Yes	No	No	007RBTanimal	-	-	NA	012ELISAanimal	-	0.106	1.58423	0.089	0.082	1.304	1.455	0.083	0.107	0.662	0.692	0.0855	1.294	NA	NA	NA	NA	NA	NA	NA	NA	NA	999	NA	NA	NA	NA	NA	NA	NA	NA
1020S	Serrakunda	50	50-001	Sheep	cross breed	Female	>3 years	NA	NA	NA	Yes	No	No	014RBTanimal	-	-	NA	004ELISAanimal	-	0.092	1.25465	0.083	0.074	1.208	1.101	0.074	0.076	0.577	0.538	0.0785	1.076	NA	NA	NA	NA	NA	NA	NA	NA	NA	999	NA	NA	NA	NA	NA	NA	NA	NA
1021G	Serrakunda	50	50-001	Goat	Sahelian goat	Male	>3 years	NA	NA	NA	Yes	No	No	007RBTanimal	-	-	NA	012ELISAanimal	-	0.09	0.347759	0.089	0.082	1.304	1.455	0.083	0.107	0.662	0.692	0.0855	1.294	NA	NA	NA	NA	NA	NA	NA	NA	NA	999	NA	NA	NA	NA	NA	NA	NA	NA
1021S	Serrakunda	50	50-001	Sheep	cross breed	Female	>3 years	NA	NA	NA	Yes	No	No	014RBTanimal	-	-	NA	004ELISAanimal	-	0.085	0.604089	0.083	0.074	1.208	1.101	0.074	0.076	0.577	0.538	0.0785	1.076	NA	NA	NA	NA	NA	NA	NA	NA	NA	999	NA	NA	NA	NA	NA	NA	NA	NA
1022G	Serrakunda	50	50-001	Goat	Sahelian sheep	Female	<1 year	NA	NA	NA	Yes	No	No	007RBTanimal	-	-	NA	012ELISAanimal	-	0.093	0.579598	0.089	0.082	1.304	1.455	0.083	0.107	0.662	0.692	0.0855	1.294	NA	NA	NA	NA	NA	NA	NA	NA	NA	999	NA	NA	NA	NA	NA	NA	NA	NA
1022S	Serrakunda	50	50-001	Sheep	Djallonke sheep	Female	>3 years	NA	NA	NA	Yes	No	No	014RBTanimal	-	-	NA	004ELISAanimal	-	0.09	1.06877	0.083	0.074	1.208	1.101	0.074	0.076	0.577	0.538	0.0785	1.076	NA	NA	NA	NA	NA	NA	NA	NA	NA	999	NA	NA	NA	NA	NA	NA	NA	NA
1023G	Serrakunda	50	50-001	Goat	Sahelian goat	Female	<1 year	NA	NA	NA	Yes	No	No	007RBTanimal	-	-	NA	012ELISAanimal	-	0.122	2.82071	0.089	0.082	1.304	1.455	0.083	0.107	0.662	0.692	0.0855	1.294	NA	NA	NA	NA	NA	NA	NA	NA	NA	999	NA	NA	NA	NA	NA	NA	NA	NA
1023S	Serrakunda	50	50-001	Sheep	Djallonke sheep	Female	>3 years	NA	NA	NA	Yes	No	No	015RBTanimal	-	-	NA	004ELISAanimal	-	0.087	0.789963	0.083	0.074	1.208	1.101	0.074	0.076	0.577	0.538	0.0785	1.076	NA	NA	NA	NA	NA	NA	NA	NA	NA	999	NA	NA	NA	NA	NA	NA	NA	NA
1024G	Serrakunda	50	50-001	Goat	Sahelian goat	Male	>3 years	NA	NA	NA	Yes	No	No	007RBTanimal	-	-	NA	012ELISAanimal	-	0.075	-0.811437	0.089	0.082	1.304	1.455	0.083	0.107	0.662	0.692	0.0855	1.294	NA	NA	NA	NA	NA	NA	NA	NA	NA	999	NA	NA	NA	NA	NA	NA	NA	NA
1024S	Serrakunda	50	50-001	Sheep	West African Dwarf goat	Female	>3 years	NA	NA	NA	Yes	No	No	015RBTanimal	-	-	NA	004ELISAanimal	-	0.098	1.81227	0.083	0.074	1.208	1.101	0.074	0.076	0.577	0.538	0.0785	1.076	NA	NA	NA	NA	NA	NA	NA	NA	NA	999	NA	NA	NA	NA	NA	NA	NA	NA
1025G	Serrakunda	50	50-001	Goat	West African Dwarf goat	Male	<1 year	NA	NA	NA	Yes	No	No	007RBTanimal	-	-	NA	012ELISAanimal	-	0.178	7.14838	0.089	0.082	1.304	1.455	0.083	0.107	0.662	0.692	0.0855	1.294	NA	NA	NA	NA	NA	NA	NA	NA	NA	999	NA	NA	NA	NA	NA	NA	NA	NA
1025S	Serrakunda	50	50-001	Sheep	Djallonke sheep	Female	>3 years	NA	NA	NA	Yes	No	No	015RBTanimal	-	-	NA	004ELISAanimal	-	0.082	0.325279	0.083	0.074	1.208	1.101	0.074	0.076	0.577	0.538	0.0785	1.076	NA	NA	NA	NA	NA	NA	NA	NA	NA	999	NA	NA	NA	NA	NA	NA	NA	NA
1026G	Serrakunda	50	50-001	Goat	West African Dwarf goat	Male	<1 year	NA	NA	NA	Yes	No	No	007RBTanimal	-	-	NA	012ELISAanimal	-	0.231	11.2442	0.089	0.082	1.304	1.455	0.083	0.107	0.662	0.692	0.0855	1.294	NA	NA	NA	NA	NA	NA	NA	NA	NA	999	NA	NA	NA	NA	NA	NA	NA	NA
1026S	Serrakunda	50	50-001	Sheep	cross breed	Female	>3 years	NA	NA	NA	Yes	No	No	015RBTanimal	-	-	NA	004ELISAanimal	-	0.077	-0.139405	0.083	0.074	1.208	1.101	0.074	0.076	0.577	0.538	0.0785	1.076	NA	NA	NA	NA	NA	NA	NA	NA	NA	999	NA	NA	NA	NA	NA	NA	NA	NA
1027G	Serrakunda	50	50-001	Goat	Sahelian goat	Male	>3 years	NA	NA	NA	Yes	No	No	007RBTanimal	-	-	NA	012ELISAanimal	-	0.14	4.21175	0.089	0.082	1.304	1.455	0.083	0.107	0.662	0.692	0.0855	1.294	NA	NA	NA	NA	NA	NA	NA	NA	NA	999	NA	NA	NA	NA	NA	NA	NA	NA
1027S	Serrakunda	50	50-001	Sheep	Djallonke sheep	Female	>3 years	NA	NA	NA	Yes	No	No	015RBTanimal	-	-	NA	004ELISAanimal	-	0.076	-0.232342	0.083	0.074	1.208	1.101	0.074	0.076	0.577	0.538	0.0785	1.076	NA	NA	NA	NA	NA	NA	NA	NA	NA	999	NA	NA	NA	NA	NA	NA	NA	NA
1028G	Serrakunda	50	50-001	Goat	Sahelian goat	Male	>3 years	NA	NA	NA	Yes	No	No	007RBTanimal	-	-	NA	012ELISAanimal	-	0.144	4.52087	0.089	0.082	1.304	1.455	0.083	0.107	0.662	0.692	0.0855	1.294	NA	NA	NA	NA	NA	NA	NA	NA	NA	999	NA	NA	NA	NA	NA	NA	NA	NA
1028S	Serrakunda	50	50-001	Sheep	cross breed	Female	1-3 years	NA	NA	NA	Yes	No	No	015RBTanimal	-	-	NA	004ELISAanimal	-	0.091	1.16171	0.083	0.074	1.208	1.101	0.074	0.076	0.577	0.538	0.0785	1.076	NA	NA	NA	NA	NA	NA	NA	NA	NA	999	NA	NA	NA	NA	NA	NA	NA	NA
1029G	Serrakunda	50	50-001	Goat	Sahelian goat	Male	>3 years	NA	NA	NA	Yes	No	No	007RBTanimal	-	-	NA	012ELISAanimal	-	0.084	-0.11592	0.089	0.082	1.304	1.455	0.083	0.107	0.662	0.692	0.0855	1.294	NA	NA	NA	NA	NA	NA	NA	NA	NA	999	NA	NA	NA	NA	NA	NA	NA	NA
1029S	Serrakunda	50	50-001	Sheep	Sahelian sheep	Female	>3 years	NA	NA	NA	Yes	No	No	015RBTanimal	-	-	NA	004ELISAanimal	-	0.087	0.789963	0.083	0.074	1.208	1.101	0.074	0.076	0.577	0.538	0.0785	1.076	NA	NA	NA	NA	NA	NA	NA	NA	NA	999	NA	NA	NA	NA	NA	NA	NA	NA
1030G	Serrakunda	50	50-001	Goat	Sahelian goat	Female	>3 years	NA	NA	NA	Yes	No	No	007RBTanimal	-	-	NA	012ELISAanimal	-	0.107	1.66151	0.089	0.082	1.304	1.455	0.083	0.107	0.662	0.692	0.0855	1.294	NA	NA	NA	NA	NA	NA	NA	NA	NA	999	NA	NA	NA	NA	NA	NA	NA	NA
1030S	Serrakunda	50	50-001	Sheep	Sahelian sheep	Female	>3 years	NA	NA	NA	Yes	No	No	015RBTanimal	-	-	NA	004ELISAanimal	-	0.088	0.8829	0.083	0.074	1.208	1.101	0.074	0.076	0.577	0.538	0.0785	1.076	NA	NA	NA	NA	NA	NA	NA	NA	NA	999	NA	NA	NA	NA	NA	NA	NA	NA
1031G	Serrakunda	50	50-001	Goat	Sahelian goat	Female	>3 years	NA	NA	NA	Yes	No	No	007RBTanimal	-	-	NA	012ELISAanimal	-	0.121	2.74343	0.089	0.082	1.304	1.455	0.083	0.107	0.662	0.692	0.0855	1.294	NA	NA	NA	NA	NA	NA	NA	NA	NA	999	NA	NA	NA	NA	NA	NA	NA	NA
1031S	Serrakunda	50	50-001	Sheep	cross breed	Male	1-3 years	NA	NA	NA	Yes	No	No	015RBTanimal	-	-	NA	004ELISAanimal	-	0.087	0.789963	0.083	0.074	1.208	1.101	0.074	0.076	0.577	0.538	0.0785	1.076	NA	NA	NA	NA	NA	NA	NA	NA	NA	999	NA	NA	NA	NA	NA	NA	NA	NA
1032G	Serrakunda	50	50-001	Goat	Djallonke sheep	Male	>3 years	NA	NA	NA	Yes	No	No	007RBTanimal	-	-	NA	012ELISAanimal	-	0.12	2.66615	0.089	0.082	1.304	1.455	0.083	0.107	0.662	0.692	0.0855	1.294	NA	NA	NA	NA	NA	NA	NA	NA	NA	999	NA	NA	NA	NA	NA	NA	NA	NA
1032S	Serrakunda	50	50-001	Sheep	cross breed	Female	>3 years	NA	NA	NA	Yes	No	No	015RBTanimal	-	-	NA	004ELISAanimal	-	0.088	0.8829	0.083	0.074	1.208	1.101	0.074	0.076	0.577	0.538	0.0785	1.076	NA	NA	NA	NA	NA	NA	NA	NA	NA	999	NA	NA	NA	NA	NA	NA	NA	NA
1033G	Serrakunda	50	50-001	Goat	cross breed	Male	<1 year	NA	NA	NA	Yes	No	No	007RBTanimal	-	-	NA	012ELISAanimal	-	0.096	0.811437	0.089	0.082	1.304	1.455	0.083	0.107	0.662	0.692	0.0855	1.294	NA	NA	NA	NA	NA	NA	NA	NA	NA	999	NA	NA	NA	NA	NA	NA	NA	NA
1033S	Serrakunda	50	50-001	Sheep	Djallonke sheep	Female	>3 years	NA	NA	NA	Yes	No	No	015RBTanimal	-	-	NA	004ELISAanimal	-	0.149	6.55204	0.083	0.074	1.208	1.101	0.074	0.076	0.577	0.538	0.0785	1.076	NA	NA	NA	NA	NA	NA	NA	NA	NA	999	NA	NA	NA	NA	NA	NA	NA	NA
1034G	Serrakunda	50	50-001	Goat	cross breed	Male	>3 years	NA	NA	NA	Yes	No	No	007RBTanimal	-	-	NA	013ELISAanimal	-	0.107	1.27389	0.096	0.092	1.105	1.124	0.098	0.126	0.736	0.774	0.094	1.0205	NA	NA	NA	NA	NA	NA	NA	NA	NA	999	NA	NA	NA	NA	NA	NA	NA	NA
1034S	Serrakunda	50	50-001	Sheep	cross breed	Male	<1 year	NA	NA	NA	Yes	No	No	015RBTanimal	-	-	NA	004ELISAanimal	-	0.076	-0.232342	0.083	0.074	1.208	1.101	0.074	0.076	0.577	0.538	0.0785	1.076	NA	NA	NA	NA	NA	NA	NA	NA	NA	999	NA	NA	NA	NA	NA	NA	NA	NA
1035G	Serrakunda	50	50-001	Goat	Sahelian sheep	Male	>3 years	NA	NA	NA	Yes	No	No	007RBTanimal	-	-	NA	013ELISAanimal	-	0.124	2.93974	0.096	0.092	1.105	1.124	0.098	0.126	0.736	0.774	0.094	1.0205	NA	NA	NA	NA	NA	NA	NA	NA	NA	999	NA	NA	NA	NA	NA	NA	NA	NA
1035S	Serrakunda	50	50-001	Sheep	cross breed	Female	>3 years	NA	NA	NA	Yes	No	No	015RBTanimal	-	-	NA	004ELISAanimal	-	0.084	0.511152	0.083	0.074	1.208	1.101	0.074	0.076	0.577	0.538	0.0785	1.076	NA	NA	NA	NA	NA	NA	NA	NA	NA	999	NA	NA	NA	NA	NA	NA	NA	NA
1036G	Serrakunda	50	50-001	Goat	West African Dwarf goat	Female	1-3 years	NA	NA	NA	Yes	No	No	007RBTanimal	-	-	NA	013ELISAanimal	-	0.121	2.64576	0.096	0.092	1.105	1.124	0.098	0.126	0.736	0.774	0.094	1.0205	NA	NA	NA	NA	NA	NA	NA	NA	NA	999	NA	NA	NA	NA	NA	NA	NA	NA
1036S	Serrakunda	50	50-001	Sheep	Djallonke sheep	Female	<1 year	NA	NA	NA	Yes	No	No	015RBTanimal	-	-	NA	004ELISAanimal	-	0.117	3.57807	0.083	0.074	1.208	1.101	0.074	0.076	0.577	0.538	0.0785	1.076	NA	NA	NA	NA	NA	NA	NA	NA	NA	999	NA	NA	NA	NA	NA	NA	NA	NA
1037G	Serrakunda	50	50-001	Goat	Sahelian sheep	Female	1-3 years	NA	NA	NA	Yes	No	No	007RBTanimal	-	-	NA	013ELISAanimal	-	0.142	4.70358	0.096	0.092	1.105	1.124	0.098	0.126	0.736	0.774	0.094	1.0205	NA	NA	NA	NA	NA	NA	NA	NA	NA	999	NA	NA	NA	NA	NA	NA	NA	NA
1037S	Serrakunda	50	50-001	Sheep	cross breed	Female	1-3 years	NA	NA	NA	Yes	No	No	015RBTanimal	-	-	NA	004ELISAanimal	-	0.084	0.511152	0.083	0.074	1.208	1.101	0.074	0.076	0.577	0.538	0.0785	1.076	NA	NA	NA	NA	NA	NA	NA	NA	NA	999	NA	NA	NA	NA	NA	NA	NA	NA
1038G	Serrakunda	50	50-001	Goat	West African Dwarf goat	Female	>3 years	NA	NA	NA	Yes	No	No	007RBTanimal	-	-	NA	013ELISAanimal	-	0.128	3.3317	0.096	0.092	1.105	1.124	0.098	0.126	0.736	0.774	0.094	1.0205	NA	NA	NA	NA	NA	NA	NA	NA	NA	999	NA	NA	NA	NA	NA	NA	NA	NA
1038S	Serrakunda	50	50-001	Sheep	Djallonke sheep	Female	>3 years	NA	NA	NA	Yes	No	No	015RBTanimal	-	-	NA	004ELISAanimal	-	0.1	1.99814	0.083	0.074	1.208	1.101	0.074	0.076	0.577	0.538	0.0785	1.076	NA	NA	NA	NA	NA	NA	NA	NA	NA	999	NA	NA	NA	NA	NA	NA	NA	NA
1039G	Serrakunda	50	50-001	Goat	West African Dwarf goat	Female	>3 years	NA	NA	NA	Yes	No	No	007RBTanimal	-	-	NA	013ELISAanimal	-	0.235	13.8168	0.096	0.092	1.105	1.124	0.098	0.126	0.736	0.774	0.094	1.0205	NA	NA	NA	NA	NA	NA	NA	NA	NA	999	NA	NA	NA	NA	NA	NA	NA	NA
1039S	Serrakunda	50	50-001	Sheep	cross breed	Female	>3 years	NA	NA	NA	Yes	No	No	015RBTanimal	-	-	NA	004ELISAanimal	-	0.099	1.9052	0.083	0.074	1.208	1.101	0.074	0.076	0.577	0.538	0.0785	1.076	NA	NA	NA	NA	NA	NA	NA	NA	NA	999	NA	NA	NA	NA	NA	NA	NA	NA
1040G	Serrakunda	50	50-001	Goat	Sahelian sheep	Female	>3 years	NA	NA	NA	Yes	No	No	007RBTanimal	-	-	NA	013ELISAanimal	-	0.105	1.0779	0.096	0.092	1.105	1.124	0.098	0.126	0.736	0.774	0.094	1.0205	NA	NA	NA	NA	NA	NA	NA	NA	NA	999	NA	NA	NA	NA	NA	NA	NA	NA
1040S	Serrakunda	50	50-001	Sheep	cross breed	Female	>3 years	NA	NA	NA	Yes	No	No	015RBTanimal	-	-	NA	004ELISAanimal	-	0.088	0.8829	0.083	0.074	1.208	1.101	0.074	0.076	0.577	0.538	0.0785	1.076	NA	NA	NA	NA	NA	NA	NA	NA	NA	999	NA	NA	NA	NA	NA	NA	NA	NA
1041G	Serrakunda	50	50-001	Goat	West African Dwarf goat	Female	<1 year	NA	NA	NA	Yes	No	No	007RBTanimal	-	-	NA	013ELISAanimal	-	0.11	1.56786	0.096	0.092	1.105	1.124	0.098	0.126	0.736	0.774	0.094	1.0205	NA	NA	NA	NA	NA	NA	NA	NA	NA	999	NA	NA	NA	NA	NA	NA	NA	NA
1041S	Serrakunda	50	50-001	Sheep	Sahelian sheep	Male	>3 years	NA	NA	NA	Yes	No	No	015RBTanimal	-	-	NA	004ELISAanimal	-	0.089	0.975836	0.083	0.074	1.208	1.101	0.074	0.076	0.577	0.538	0.0785	1.076	NA	NA	NA	NA	NA	NA	NA	NA	NA	999	NA	NA	NA	NA	NA	NA	NA	NA
1042G	Serrakunda	50	50-001	Goat	cross breed	Female	>3 years	NA	NA	NA	Yes	No	No	007RBTanimal	-	-	NA	013ELISAanimal	-	0.124	2.93974	0.096	0.092	1.105	1.124	0.098	0.126	0.736	0.774	0.094	1.0205	NA	NA	NA	NA	NA	NA	NA	NA	NA	999	NA	NA	NA	NA	NA	NA	NA	NA
1042S	Serrakunda	50	50-001	Sheep	Sahelian sheep	Female	>3 years	NA	NA	NA	Yes	No	No	015RBTanimal	-	-	NA	004ELISAanimal	-	0.082	0.325279	0.083	0.074	1.208	1.101	0.074	0.076	0.577	0.538	0.0785	1.076	NA	NA	NA	NA	NA	NA	NA	NA	NA	999	NA	NA	NA	NA	NA	NA	NA	NA
1043G	Serrakunda	50	50-001	Goat	Sahelian sheep	Male	1-3 years	NA	NA	NA	Yes	No	No	007RBTanimal	-	-	NA	013ELISAanimal	-	0.13	3.52768	0.096	0.092	1.105	1.124	0.098	0.126	0.736	0.774	0.094	1.0205	NA	NA	NA	NA	NA	NA	NA	NA	NA	999	NA	NA	NA	NA	NA	NA	NA	NA
1043S	Serrakunda	50	50-001	Sheep	Sahelian sheep	Male	<1 year	NA	NA	NA	Yes	No	No	015RBTanimal	-	-	NA	004ELISAanimal	-	0.096	1.62639	0.083	0.074	1.208	1.101	0.074	0.076	0.577	0.538	0.0785	1.076	NA	NA	NA	NA	NA	NA	NA	NA	NA	999	NA	NA	NA	NA	NA	NA	NA	NA
1044G	Serrakunda	50	50-001	Goat	West African Dwarf goat	Female	>3 years	NA	NA	NA	Yes	No	No	007RBTanimal	-	-	NA	013ELISAanimal	-	0.109	1.46987	0.096	0.092	1.105	1.124	0.098	0.126	0.736	0.774	0.094	1.0205	NA	NA	NA	NA	NA	NA	NA	NA	NA	999	NA	NA	NA	NA	NA	NA	NA	NA
1044S	Serrakunda	50	50-001	Sheep	Sahelian sheep	Male	1-3 years	NA	NA	NA	Yes	No	No	015RBTanimal	-	-	NA	005ELISAanimal	-	0.126	2.43629	0.081	0.084	1.812	1.924	0.092	0.098	1.32	1.317	0.0825	1.7855	NA	NA	NA	NA	NA	NA	NA	NA	NA	999	NA	NA	NA	NA	NA	NA	NA	NA
1045G	Serrakunda	50	50-001	Goat	cross breed	Male	>3 years	NA	NA	NA	Yes	No	No	007RBTanimal	-	-	NA	013ELISAanimal	-	0.118	2.35179	0.096	0.092	1.105	1.124	0.098	0.126	0.736	0.774	0.094	1.0205	NA	NA	NA	NA	NA	NA	NA	NA	NA	999	NA	NA	NA	NA	NA	NA	NA	NA
1045S	Serrakunda	50	50-001	Sheep	cross breed	Female	>3 years	NA	NA	NA	Yes	No	No	015RBTanimal	-	-	NA	005ELISAanimal	-	0.261	9.9972	0.081	0.084	1.812	1.924	0.092	0.098	1.32	1.317	0.0825	1.7855	NA	NA	NA	NA	NA	NA	NA	NA	NA	999	NA	NA	NA	NA	NA	NA	NA	NA
1046G	Serrakunda	50	50-001	Goat	Sahelian goat	Male	>3 years	NA	NA	NA	Yes	No	No	007RBTanimal	-	-	NA	013ELISAanimal	-	0.112	1.76384	0.096	0.092	1.105	1.124	0.098	0.126	0.736	0.774	0.094	1.0205	NA	NA	NA	NA	NA	NA	NA	NA	NA	999	NA	NA	NA	NA	NA	NA	NA	NA
1046S	Serrakunda	50	50-001	Sheep	cross breed	Male	<1 year	NA	NA	NA	Yes	No	No	015RBTanimal	-	-	NA	005ELISAanimal	-	0.128	2.54831	0.081	0.084	1.812	1.924	0.092	0.098	1.32	1.317	0.0825	1.7855	NA	NA	NA	NA	NA	NA	NA	NA	NA	999	NA	NA	NA	NA	NA	NA	NA	NA
1047G	Serrakunda	50	50-001	Sheep	West African Dwarf goat	Female	>3 years	NA	NA	NA	Yes	No	No	007RBTanimal	-	-	NA	013ELISAanimal	-	0.126	3.13572	0.096	0.092	1.105	1.124	0.098	0.126	0.736	0.774	0.094	1.0205	NA	NA	NA	NA	NA	NA	NA	NA	NA	999	NA	NA	NA	NA	NA	NA	NA	NA
1047S	Serrakunda	50	50-001	Sheep	Djallonke sheep	Female	1-3 years	NA	NA	NA	Yes	No	No	015RBTanimal	-	-	NA	005ELISAanimal	-	0.196	6.35676	0.081	0.084	1.812	1.924	0.092	0.098	1.32	1.317	0.0825	1.7855	NA	NA	NA	NA	NA	NA	NA	NA	NA	999	NA	NA	NA	NA	NA	NA	NA	NA
1048G	Serrakunda	50	50-001	Goat	West African Dwarf goat	Female	>3 years	NA	NA	NA	Yes	No	No	007RBTanimal	-	-	NA	013ELISAanimal	-	0.112	1.76384	0.096	0.092	1.105	1.124	0.098	0.126	0.736	0.774	0.094	1.0205	NA	NA	NA	NA	NA	NA	NA	NA	NA	999	NA	NA	NA	NA	NA	NA	NA	NA
1048S	Serrakunda	50	50-001	Sheep	Djallonke sheep	Female	>3 years	NA	NA	NA	Yes	No	No	015RBTanimal	-	-	NA	005ELISAanimal	-	0.111	1.59619	0.081	0.084	1.812	1.924	0.092	0.098	1.32	1.317	0.0825	1.7855	NA	NA	NA	NA	NA	NA	NA	NA	NA	999	NA	NA	NA	NA	NA	NA	NA	NA
1049G	Serrakunda	50	50-001	Goat	West African Dwarf goat	Female	1-3 years	NA	NA	NA	Yes	No	No	007RBTanimal	-	-	NA	013ELISAanimal	-	0.109	1.46987	0.096	0.092	1.105	1.124	0.098	0.126	0.736	0.774	0.094	1.0205	NA	NA	NA	NA	NA	NA	NA	NA	NA	999	NA	NA	NA	NA	NA	NA	NA	NA
1049S	Serrakunda	50	50-001	Sheep	Djallonke sheep	Female	>3 years	NA	NA	NA	Yes	No	No	015RBTanimal	-	-	NA	005ELISAanimal	-	0.34	14.4217	0.081	0.084	1.812	1.924	0.092	0.098	1.32	1.317	0.0825	1.7855	NA	NA	NA	NA	NA	NA	NA	NA	NA	999	NA	NA	NA	NA	NA	NA	NA	NA
1050G	Serrakunda	50	50-001	Goat	West African Dwarf goat	Female	<1 year	NA	NA	NA	Yes	No	No	007RBTanimal	-	-	NA	013ELISAanimal	-	0.149	5.38951	0.096	0.092	1.105	1.124	0.098	0.126	0.736	0.774	0.094	1.0205	NA	NA	NA	NA	NA	NA	NA	NA	NA	999	NA	NA	NA	NA	NA	NA	NA	NA
1050S	Serrakunda	50	50-001	Sheep	Djallonke sheep	Female	>3 years	NA	NA	NA	Yes	No	No	015RBTanimal	-	-	NA	005ELISAanimal	-	0.246	9.1571	0.081	0.084	1.812	1.924	0.092	0.098	1.32	1.317	0.0825	1.7855	NA	NA	NA	NA	NA	NA	NA	NA	NA	999	NA	NA	NA	NA	NA	NA	NA	NA
1051G	Serrakunda	50	50-001	Goat	West African Dwarf goat	Female	>3 years	NA	NA	NA	Yes	No	No	008RBTanimal	-	-	NA	013ELISAanimal	-	0.157	6.17344	0.096	0.092	1.105	1.124	0.098	0.126	0.736	0.774	0.094	1.0205	NA	NA	NA	NA	NA	NA	NA	NA	NA	999	NA	NA	NA	NA	NA	NA	NA	NA
1051S	Serrakunda	50	50-001	Sheep	Djallonke sheep	Female	>3 years	NA	NA	NA	Yes	No	No	015RBTanimal	-	-	NA	005ELISAanimal	-	0.2	6.58079	0.081	0.084	1.812	1.924	0.092	0.098	1.32	1.317	0.0825	1.7855	NA	NA	NA	NA	NA	NA	NA	NA	NA	999	NA	NA	NA	NA	NA	NA	NA	NA
1052G	Serrakunda	50	50-001	Goat	West African Dwarf goat	Female	1-3 years	NA	NA	NA	Yes	No	No	008RBTanimal	-	-	NA	013ELISAanimal	-	0.131	3.62567	0.096	0.092	1.105	1.124	0.098	0.126	0.736	0.774	0.094	1.0205	NA	NA	NA	NA	NA	NA	NA	NA	NA	999	NA	NA	NA	NA	NA	NA	NA	NA
1052S	Serrakunda	50	50-001	Sheep	Djallonke sheep	Female	>3 years	NA	NA	NA	Yes	No	No	015RBTanimal	-	-	NA	005ELISAanimal	-	0.216	7.4769	0.081	0.084	1.812	1.924	0.092	0.098	1.32	1.317	0.0825	1.7855	NA	NA	NA	NA	NA	NA	NA	NA	NA	999	NA	NA	NA	NA	NA	NA	NA	NA
1053G	Serrakunda	50	50-001	Goat	West African Dwarf goat	Male	<1 year	NA	NA	NA	Yes	No	No	008RBTanimal	-	-	NA	013ELISAanimal	-	0.109	1.46987	0.096	0.092	1.105	1.124	0.098	0.126	0.736	0.774	0.094	1.0205	NA	NA	NA	NA	NA	NA	NA	NA	NA	999	NA	NA	NA	NA	NA	NA	NA	NA
1053S	Serrakunda	50	50-001	Sheep	cross breed	Female	>3 years	NA	NA	NA	Yes	No	No	015RBTanimal	+	+	NA	005ELISAanimal	-	0.219	7.64492	0.081	0.084	1.812	1.924	0.092	0.098	1.32	1.317	0.0825	1.7855	NA	NA	001CBRanimal	000/0	039RBTanimal	+	+	017ELISAanimal	-	0.1891	NA	0.089	0.0784	2.363	2.5149	0.1762	0.1682	2.1879
1054G	Serrakunda	50	50-001	Goat	West African Dwarf goat	Female	>3 years	NA	NA	NA	Yes	No	No	008RBTanimal	-	-	NA	013ELISAanimal	-	0.132	3.72366	0.096	0.092	1.105	1.124	0.098	0.126	0.736	0.774	0.094	1.0205	NA	NA	NA	NA	NA	NA	NA	NA	NA	999	NA	NA	NA	NA	NA	NA	NA	NA
1054S	Serrakunda	50	50-001	Sheep	cross breed	Female	>3 years	NA	NA	NA	Yes	No	No	015RBTanimal	-	-	NA	005ELISAanimal	-	0.139	3.16438	0.081	0.084	1.812	1.924	0.092	0.098	1.32	1.317	0.0825	1.7855	NA	NA	NA	NA	NA	NA	NA	NA	NA	999	NA	NA	NA	NA	NA	NA	NA	NA
1055G	Serrakunda	50	50-001	Goat	West African Dwarf goat	Female	>3 years	NA	NA	NA	Yes	No	No	008RBTanimal	-	-	NA	013ELISAanimal	-	0.124	2.93974	0.096	0.092	1.105	1.124	0.098	0.126	0.736	0.774	0.094	1.0205	NA	NA	NA	NA	NA	NA	NA	NA	NA	999	NA	NA	NA	NA	NA	NA	NA	NA
1055S	Serrakunda	50	50-001	Sheep	Djallonke sheep	Female	>3 years	NA	NA	NA	Yes	No	No	016RBTanimal	-	-	NA	005ELISAanimal	-	0.125	2.38029	0.081	0.084	1.812	1.924	0.092	0.098	1.32	1.317	0.0825	1.7855	NA	NA	NA	NA	NA	NA	NA	NA	NA	999	NA	NA	NA	NA	NA	NA	NA	NA
1056G	Serrakunda	50	50-001	Goat	cross breed	Male	<1 year	NA	NA	NA	Yes	No	No	008RBTanimal	-	-	NA	013ELISAanimal	-	0.127	3.23371	0.096	0.092	1.105	1.124	0.098	0.126	0.736	0.774	0.094	1.0205	NA	NA	NA	NA	NA	NA	NA	NA	NA	999	NA	NA	NA	NA	NA	NA	NA	NA
1056S	Serrakunda	50	50-001	Sheep	Djallonke sheep	Female	>3 years	NA	NA	NA	Yes	No	No	016RBTanimal	-	-	NA	005ELISAanimal	-	0.202	6.6928	0.081	0.084	1.812	1.924	0.092	0.098	1.32	1.317	0.0825	1.7855	NA	NA	NA	NA	NA	NA	NA	NA	NA	999	NA	NA	NA	NA	NA	NA	NA	NA
1057G	Serrakunda	50	50-001	Goat	West African Dwarf goat	Female	>3 years	NA	NA	NA	Yes	No	No	008RBTanimal	-	-	NA	013ELISAanimal	-	0.11	1.56786	0.096	0.092	1.105	1.124	0.098	0.126	0.736	0.774	0.094	1.0205	NA	NA	NA	NA	NA	NA	NA	NA	NA	999	NA	NA	NA	NA	NA	NA	NA	NA
1057S	Serrakunda	50	50-001	Sheep	cross breed	Female	>3 years	NA	NA	NA	Yes	No	No	016RBTanimal	-	-	NA	005ELISAanimal	-	0.139	3.16438	0.081	0.084	1.812	1.924	0.092	0.098	1.32	1.317	0.0825	1.7855	NA	NA	NA	NA	NA	NA	NA	NA	NA	999	NA	NA	NA	NA	NA	NA	NA	NA
1058G	Serrakunda	50	50-001	Goat	West African Dwarf goat	Male	<1 year	NA	NA	NA	Yes	No	No	008RBTanimal	-	-	NA	013ELISAanimal	-	0.163	6.76139	0.096	0.092	1.105	1.124	0.098	0.126	0.736	0.774	0.094	1.0205	NA	NA	NA	NA	NA	NA	NA	NA	NA	999	NA	NA	NA	NA	NA	NA	NA	NA
1058S	Serrakunda	50	50-001	Sheep	Djallonke sheep	Female	1-3 years	NA	NA	NA	Yes	No	No	016RBTanimal	-	-	NA	005ELISAanimal	-	0.142	3.3324	0.081	0.084	1.812	1.924	0.092	0.098	1.32	1.317	0.0825	1.7855	NA	NA	NA	NA	NA	NA	NA	NA	NA	999	NA	NA	NA	NA	NA	NA	NA	NA
1059G	Serrakunda	50	50-001	Goat	West African Dwarf goat	Female	<1 year	NA	NA	NA	Yes	No	No	008RBTanimal	-	-	NA	013ELISAanimal	-	0.129	3.42969	0.096	0.092	1.105	1.124	0.098	0.126	0.736	0.774	0.094	1.0205	NA	NA	NA	NA	NA	NA	NA	NA	NA	999	NA	NA	NA	NA	NA	NA	NA	NA
1059S	Serrakunda	50	50-001	Sheep	cross breed	Female	>3 years	NA	NA	NA	Yes	No	No	016RBTanimal	-	-	NA	005ELISAanimal	-	0.168	4.78857	0.081	0.084	1.812	1.924	0.092	0.098	1.32	1.317	0.0825	1.7855	NA	NA	NA	NA	NA	NA	NA	NA	NA	999	NA	NA	NA	NA	NA	NA	NA	NA
1060G	Serrakunda	50	50-001	Goat	West African Dwarf goat	Female	<1 year	NA	NA	NA	Yes	No	No	008RBTanimal	-	-	NA	013ELISAanimal	-	0.111	1.66585	0.096	0.092	1.105	1.124	0.098	0.126	0.736	0.774	0.094	1.0205	NA	NA	NA	NA	NA	NA	NA	NA	NA	999	NA	NA	NA	NA	NA	NA	NA	NA
1060S	Serrakunda	50	50-001	Sheep	Djallonke sheep	Female	>3 years	NA	NA	NA	Yes	No	No	016RBTanimal	-	-	NA	005ELISAanimal	-	0.127	2.4923	0.081	0.084	1.812	1.924	0.092	0.098	1.32	1.317	0.0825	1.7855	NA	NA	NA	NA	NA	NA	NA	NA	NA	999	NA	NA	NA	NA	NA	NA	NA	NA
1061G	Serrakunda	50	50-001	Goat	Sahelian goat	Female	>3 years	NA	NA	NA	Yes	No	No	008RBTanimal	-	-	NA	013ELISAanimal	-	0.132	3.72366	0.096	0.092	1.105	1.124	0.098	0.126	0.736	0.774	0.094	1.0205	NA	NA	NA	NA	NA	NA	NA	NA	NA	999	NA	NA	NA	NA	NA	NA	NA	NA
1061S	Serrakunda	50	50-001	Sheep	Djallonke sheep	Female	>3 years	NA	NA	NA	Yes	No	No	016RBTanimal	-	-	NA	005ELISAanimal	-	0.228	8.14898	0.081	0.084	1.812	1.924	0.092	0.098	1.32	1.317	0.0825	1.7855	NA	NA	NA	NA	NA	NA	NA	NA	NA	999	NA	NA	NA	NA	NA	NA	NA	NA
1062G	Serrakunda	50	50-001	Goat	cross breed	Female	>3 years	NA	NA	NA	Yes	No	No	008RBTanimal	-	-	NA	013ELISAanimal	-	0.121	2.64576	0.096	0.092	1.105	1.124	0.098	0.126	0.736	0.774	0.094	1.0205	NA	NA	NA	NA	NA	NA	NA	NA	NA	999	NA	NA	NA	NA	NA	NA	NA	NA
1062S	Serrakunda	50	50-001	Sheep	cross breed	Male	>3 years	NA	NA	NA	Yes	No	No	016RBTanimal	-	-	NA	005ELISAanimal	-	0.197	6.41277	0.081	0.084	1.812	1.924	0.092	0.098	1.32	1.317	0.0825	1.7855	NA	NA	NA	NA	NA	NA	NA	NA	NA	999	NA	NA	NA	NA	NA	NA	NA	NA
1063G	Serrakunda	50	50-001	Goat	Sahelian goat	Female	>3 years	NA	NA	NA	Yes	No	No	008RBTanimal	-	-	NA	013ELISAanimal	-	0.151	5.5855	0.096	0.092	1.105	1.124	0.098	0.126	0.736	0.774	0.094	1.0205	NA	NA	NA	NA	NA	NA	NA	NA	NA	999	NA	NA	NA	NA	NA	NA	NA	NA
1063S	Serrakunda	50	50-001	Sheep	Djallonke sheep	Female	>3 years	NA	NA	NA	Yes	No	No	016RBTanimal	-	-	NA	005ELISAanimal	-	0.14	3.22039	0.081	0.084	1.812	1.924	0.092	0.098	1.32	1.317	0.0825	1.7855	NA	NA	NA	NA	NA	NA	NA	NA	NA	999	NA	NA	NA	NA	NA	NA	NA	NA
1064G	Serrakunda	50	50-001	Goat	West African Dwarf goat	Female	<1 year	NA	NA	NA	Yes	No	No	008RBTanimal	-	-	NA	013ELISAanimal	-	0.111	1.66585	0.096	0.092	1.105	1.124	0.098	0.126	0.736	0.774	0.094	1.0205	NA	NA	NA	NA	NA	NA	NA	NA	NA	999	NA	NA	NA	NA	NA	NA	NA	NA
1064S	Serrakunda	50	50-001	Sheep	Djallonke sheep	Female	>3 years	NA	NA	NA	Yes	No	No	016RBTanimal	-	-	NA	005ELISAanimal	-	0.25	9.38113	0.081	0.084	1.812	1.924	0.092	0.098	1.32	1.317	0.0825	1.7855	NA	NA	NA	NA	NA	NA	NA	NA	NA	999	NA	NA	NA	NA	NA	NA	NA	NA
1065G	Serrakunda	50	50-001	Goat	West African Dwarf goat	Female	>3 years	NA	NA	NA	Yes	No	No	008RBTanimal	-	-	NA	013ELISAanimal	-	0.115	2.05781	0.096	0.092	1.105	1.124	0.098	0.126	0.736	0.774	0.094	1.0205	NA	NA	NA	NA	NA	NA	NA	NA	NA	999	NA	NA	NA	NA	NA	NA	NA	NA
1065S	Serrakunda	50	50-001	Sheep	Djallonke sheep	Female	<1 year	NA	NA	NA	Yes	No	No	016RBTanimal	-	-	NA	005ELISAanimal	-	0.144	3.44441	0.081	0.084	1.812	1.924	0.092	0.098	1.32	1.317	0.0825	1.7855	NA	NA	NA	NA	NA	NA	NA	NA	NA	999	NA	NA	NA	NA	NA	NA	NA	NA
1066G	Serrakunda	50	50-001	Goat	West African Dwarf goat	Male	<1 year	NA	NA	NA	Yes	No	No	008RBTanimal	-	-	NA	013ELISAanimal	-	0.107	1.27389	0.096	0.092	1.105	1.124	0.098	0.126	0.736	0.774	0.094	1.0205	NA	NA	NA	NA	NA	NA	NA	NA	NA	999	NA	NA	NA	NA	NA	NA	NA	NA
1066S	Serrakunda	50	50-001	Sheep	cross breed	Male	>3 years	NA	NA	NA	Yes	No	No	016RBTanimal	-	-	NA	005ELISAanimal	-	0.156	4.11649	0.081	0.084	1.812	1.924	0.092	0.098	1.32	1.317	0.0825	1.7855	NA	NA	NA	NA	NA	NA	NA	NA	NA	999	NA	NA	NA	NA	NA	NA	NA	NA
1067G	Serrakunda	50	50-001	Goat	West African Dwarf goat	Female	<1 year	NA	NA	NA	Yes	No	No	008RBTanimal	-	-	NA	013ELISAanimal	-	0.116	2.15581	0.096	0.092	1.105	1.124	0.098	0.126	0.736	0.774	0.094	1.0205	NA	NA	NA	NA	NA	NA	NA	NA	NA	999	NA	NA	NA	NA	NA	NA	NA	NA
1067S	Serrakunda	50	50-001	Sheep	cross breed	Female	>3 years	NA	NA	NA	Yes	No	No	016RBTanimal	-	-	NA	005ELISAanimal	-	0.178	5.34864	0.081	0.084	1.812	1.924	0.092	0.098	1.32	1.317	0.0825	1.7855	NA	NA	NA	NA	NA	NA	NA	NA	NA	999	NA	NA	NA	NA	NA	NA	NA	NA
1068G	Serrakunda	50	50-001	Goat	West African Dwarf goat	Male	<1 year	NA	NA	NA	Yes	No	No	008RBTanimal	-	-	NA	013ELISAanimal	-	0.116	2.15581	0.096	0.092	1.105	1.124	0.098	0.126	0.736	0.774	0.094	1.0205	NA	NA	NA	NA	NA	NA	NA	NA	NA	999	NA	NA	NA	NA	NA	NA	NA	NA
1068S	Serrakunda	50	50-001	Sheep	cross breed	Female	>3 years	NA	NA	NA	Yes	No	No	016RBTanimal	-	-	NA	005ELISAanimal	-	0.129	2.60431	0.081	0.084	1.812	1.924	0.092	0.098	1.32	1.317	0.0825	1.7855	NA	NA	NA	NA	NA	NA	NA	NA	NA	999	NA	NA	NA	NA	NA	NA	NA	NA
1069G	Serrakunda	50	50-001	Goat	West African Dwarf goat	Female	>3 years	NA	NA	NA	Yes	No	No	008RBTanimal	-	-	NA	013ELISAanimal	-	0.142	4.70358	0.096	0.092	1.105	1.124	0.098	0.126	0.736	0.774	0.094	1.0205	NA	NA	NA	NA	NA	NA	NA	NA	NA	999	NA	NA	NA	NA	NA	NA	NA	NA
1069S	Serrakunda	50	50-001	Sheep	cross breed	Female	>3 years	NA	NA	NA	Yes	No	No	016RBTanimal	-	-	NA	005ELISAanimal	-	0.184	5.68468	0.081	0.084	1.812	1.924	0.092	0.098	1.32	1.317	0.0825	1.7855	NA	NA	NA	NA	NA	NA	NA	NA	NA	999	NA	NA	NA	NA	NA	NA	NA	NA
1070G	Serrakunda	50	50-001	Goat	Sahelian sheep	Female	>3 years	NA	NA	NA	Yes	No	No	008RBTanimal	-	-	NA	013ELISAanimal	-	0.112	1.76384	0.096	0.092	1.105	1.124	0.098	0.126	0.736	0.774	0.094	1.0205	NA	NA	NA	NA	NA	NA	NA	NA	NA	999	NA	NA	NA	NA	NA	NA	NA	NA
1070S	Serrakunda	50	50-001	Sheep	Djallonke sheep	Male	<1 year	NA	NA	NA	Yes	No	No	016RBTanimal	-	-	NA	005ELISAanimal	-	0.122	2.21227	0.081	0.084	1.812	1.924	0.092	0.098	1.32	1.317	0.0825	1.7855	NA	NA	NA	NA	NA	NA	NA	NA	NA	999	NA	NA	NA	NA	NA	NA	NA	NA
1071G	Serrakunda	50	50-001	Goat	West African Dwarf goat	Female	<1 year	NA	NA	NA	Yes	No	No	008RBTanimal	-	-	NA	013ELISAanimal	-	0.114	1.95982	0.096	0.092	1.105	1.124	0.098	0.126	0.736	0.774	0.094	1.0205	NA	NA	NA	NA	NA	NA	NA	NA	NA	999	NA	NA	NA	NA	NA	NA	NA	NA
1071S	Serrakunda	50	50-001	Sheep	Djallonke sheep	Male	>3 years	NA	NA	NA	Yes	No	No	016RBTanimal	-	-	NA	005ELISAanimal	-	0.158	4.22851	0.081	0.084	1.812	1.924	0.092	0.098	1.32	1.317	0.0825	1.7855	NA	NA	NA	NA	NA	NA	NA	NA	NA	999	NA	NA	NA	NA	NA	NA	NA	NA
1072G	Serrakunda	50	50-001	Goat	West African Dwarf goat	Female	>3 years	NA	NA	NA	Yes	No	No	008RBTanimal	-	-	NA	013ELISAanimal	-	0.109	1.46987	0.096	0.092	1.105	1.124	0.098	0.126	0.736	0.774	0.094	1.0205	NA	NA	NA	NA	NA	NA	NA	NA	NA	999	NA	NA	NA	NA	NA	NA	NA	NA
1072S	Serrakunda	50	50-001	Sheep	Djallonke sheep	Female	>3 years	NA	NA	NA	Yes	No	No	016RBTanimal	-	-	NA	005ELISAanimal	-	0.131	2.71633	0.081	0.084	1.812	1.924	0.092	0.098	1.32	1.317	0.0825	1.7855	NA	NA	NA	NA	NA	NA	NA	NA	NA	999	NA	NA	NA	NA	NA	NA	NA	NA
1073G	Serrakunda	50	50-001	Goat	West African Dwarf goat	Female	>3 years	NA	NA	NA	Yes	No	No	008RBTanimal	-	-	NA	013ELISAanimal	-	0.126	3.13572	0.096	0.092	1.105	1.124	0.098	0.126	0.736	0.774	0.094	1.0205	NA	NA	NA	NA	NA	NA	NA	NA	NA	999	NA	NA	NA	NA	NA	NA	NA	NA
1073S	Serrakunda	50	50-001	Sheep	Djallonke sheep	Female	>3 years	NA	NA	NA	Yes	No	No	016RBTanimal	+	+	NA	005ELISAanimal	-	0.14	3.22039	0.081	0.084	1.812	1.924	0.092	0.098	1.32	1.317	0.0825	1.7855	NA	NA	001CBRanimal	000/0	039RBTanimal	+	+	017ELISAanimal	-	0.1473	NA	0.089	0.0784	2.363	2.5149	0.1762	0.1682	2.1879
1074G	Serrakunda	50	50-001	Goat	West African Dwarf goat	Female	>3 years	NA	NA	NA	Yes	No	No	008RBTanimal	-	-	NA	013ELISAanimal	-	0.162	6.6634	0.096	0.092	1.105	1.124	0.098	0.126	0.736	0.774	0.094	1.0205	NA	NA	NA	NA	NA	NA	NA	NA	NA	999	NA	NA	NA	NA	NA	NA	NA	NA
1074S	Serrakunda	50	50-001	Sheep	cross breed	Female	>3 years	NA	NA	NA	Yes	No	No	016RBTanimal	-	-	NA	005ELISAanimal	-	0.236	8.59703	0.081	0.084	1.812	1.924	0.092	0.098	1.32	1.317	0.0825	1.7855	NA	NA	NA	NA	NA	NA	NA	NA	NA	999	NA	NA	NA	NA	NA	NA	NA	NA
1075G	Serrakunda	50	50-001	Goat	Sahelian goat	Female	>3 years	NA	NA	NA	Yes	No	No	008RBTanimal	-	-	NA	013ELISAanimal	-	0.098	0.391965	0.096	0.092	1.105	1.124	0.098	0.126	0.736	0.774	0.094	1.0205	NA	NA	NA	NA	NA	NA	NA	NA	NA	999	NA	NA	NA	NA	NA	NA	NA	NA
1075S	Serrakunda	50	50-001	Sheep	Djallonke sheep	Female	>3 years	NA	NA	NA	Yes	No	No	016RBTanimal	-	-	NA	005ELISAanimal	-	0.162	4.45253	0.081	0.084	1.812	1.924	0.092	0.098	1.32	1.317	0.0825	1.7855	NA	NA	NA	NA	NA	NA	NA	NA	NA	999	NA	NA	NA	NA	NA	NA	NA	NA
1076G	Serrakunda	50	50-001	Goat	West African Dwarf goat	Female	<1 year	NA	NA	NA	Yes	No	No	008RBTanimal	-	-	NA	013ELISAanimal	-	0.093	-0.0979912	0.096	0.092	1.105	1.124	0.098	0.126	0.736	0.774	0.094	1.0205	NA	NA	NA	NA	NA	NA	NA	NA	NA	999	NA	NA	NA	NA	NA	NA	NA	NA
1076S	Serrakunda	50	50-001	Sheep	Djallonke sheep	Female	>3 years	NA	NA	NA	Yes	No	No	016RBTanimal	-	-	NA	005ELISAanimal	-	0.157	4.1725	0.081	0.084	1.812	1.924	0.092	0.098	1.32	1.317	0.0825	1.7855	NA	NA	NA	NA	NA	NA	NA	NA	NA	999	NA	NA	NA	NA	NA	NA	NA	NA
1077G	Serrakunda	50	50-001	Goat	West African Dwarf goat	Female	>3 years	NA	NA	NA	Yes	No	No	008RBTanimal	-	-	NA	013ELISAanimal	-	0.12	2.54777	0.096	0.092	1.105	1.124	0.098	0.126	0.736	0.774	0.094	1.0205	NA	NA	NA	NA	NA	NA	NA	NA	NA	999	NA	NA	NA	NA	NA	NA	NA	NA
1077S	Serrakunda	50	50-001	Sheep	Djallonke sheep	Female	>3 years	NA	NA	NA	Yes	No	No	016RBTanimal	-	-	NA	005ELISAanimal	-	0.11	1.54018	0.081	0.084	1.812	1.924	0.092	0.098	1.32	1.317	0.0825	1.7855	NA	NA	NA	NA	NA	NA	NA	NA	NA	999	NA	NA	NA	NA	NA	NA	NA	NA
1078G	Serrakunda	50	50-001	Goat	West African Dwarf goat	Female	>3 years	NA	NA	NA	Yes	No	No	008RBTanimal	-	-	NA	013ELISAanimal	-	0.117	2.2538	0.096	0.092	1.105	1.124	0.098	0.126	0.736	0.774	0.094	1.0205	NA	NA	NA	NA	NA	NA	NA	NA	NA	999	NA	NA	NA	NA	NA	NA	NA	NA
1078S	Serrakunda	50	50-001	Sheep	Djallonke sheep	Female	<1 year	NA	NA	NA	Yes	No	No	016RBTanimal	-	-	NA	005ELISAanimal	-	0.091	0.476057	0.081	0.084	1.812	1.924	0.092	0.098	1.32	1.317	0.0825	1.7855	NA	NA	NA	NA	NA	NA	NA	NA	NA	999	NA	NA	NA	NA	NA	NA	NA	NA
1079G	Serrakunda	50	50-001	Goat	West African Dwarf goat	Female	>3 years	NA	NA	NA	Yes	No	No	008RBTanimal	-	-	NA	013ELISAanimal	-	0.116	2.15581	0.096	0.092	1.105	1.124	0.098	0.126	0.736	0.774	0.094	1.0205	NA	NA	NA	NA	NA	NA	NA	NA	NA	999	NA	NA	NA	NA	NA	NA	NA	NA
1079S	Serrakunda	50	50-001	Sheep	Sahelian sheep	Female	>3 years	NA	NA	NA	Yes	No	No	016RBTanimal	-	-	NA	005ELISAanimal	-	0.117	1.93223	0.081	0.084	1.812	1.924	0.092	0.098	1.32	1.317	0.0825	1.7855	NA	NA	NA	NA	NA	NA	NA	NA	NA	999	NA	NA	NA	NA	NA	NA	NA	NA
1080G	Serrakunda	50	50-001	Goat	West African Dwarf goat	Female	1-3 years	NA	NA	NA	Yes	No	No	008RBTanimal	-	-	NA	013ELISAanimal	-	0.097	0.293974	0.096	0.092	1.105	1.124	0.098	0.126	0.736	0.774	0.094	1.0205	NA	NA	NA	NA	NA	NA	NA	NA	NA	999	NA	NA	NA	NA	NA	NA	NA	NA
1080S	Serrakunda	50	50-001	Sheep	Djallonke sheep	Female	>3 years	NA	NA	NA	Yes	No	No	016RBTanimal	-	-	NA	005ELISAanimal	-	0.13	2.66032	0.081	0.084	1.812	1.924	0.092	0.098	1.32	1.317	0.0825	1.7855	NA	NA	NA	NA	NA	NA	NA	NA	NA	999	NA	NA	NA	NA	NA	NA	NA	NA
1081G	Serrakunda	50	50-001	Goat	West African Dwarf goat	Female	<1 year	NA	NA	NA	Yes	No	No	008RBTanimal	-	-	NA	013ELISAanimal	-	0.122	2.74375	0.096	0.092	1.105	1.124	0.098	0.126	0.736	0.774	0.094	1.0205	NA	NA	NA	NA	NA	NA	NA	NA	NA	999	NA	NA	NA	NA	NA	NA	NA	NA
1081S	Serrakunda	50	50-001	Sheep	Djallonke sheep	Female	>3 years	NA	NA	NA	Yes	No	No	016RBTanimal	-	-	NA	005ELISAanimal	-	0.154	4.00448	0.081	0.084	1.812	1.924	0.092	0.098	1.32	1.317	0.0825	1.7855	NA	NA	NA	NA	NA	NA	NA	NA	NA	999	NA	NA	NA	NA	NA	NA	NA	NA
1082G	Serrakunda	50	50-001	Goat	cross breed	Male	>3 years	NA	NA	NA	Yes	No	No	008RBTanimal	-	-	NA	013ELISAanimal	-	0.17	7.44733	0.096	0.092	1.105	1.124	0.098	0.126	0.736	0.774	0.094	1.0205	NA	NA	NA	NA	NA	NA	NA	NA	NA	999	NA	NA	NA	NA	NA	NA	NA	NA
1082S	Serrakunda	50	50-001	Sheep	Sahelian sheep	Female	>3 years	NA	NA	NA	Yes	No	No	016RBTanimal	-	-	NA	005ELISAanimal	-	0.119	2.04425	0.081	0.084	1.812	1.924	0.092	0.098	1.32	1.317	0.0825	1.7855	NA	NA	NA	NA	NA	NA	NA	NA	NA	999	NA	NA	NA	NA	NA	NA	NA	NA
1083G	Serrakunda	50	50-001	Goat	West African Dwarf goat	Male	<1 year	NA	NA	NA	Yes	No	No	009RBTanimal	-	-	NA	013ELISAanimal	-	0.103	0.881921	0.096	0.092	1.105	1.124	0.098	0.126	0.736	0.774	0.094	1.0205	NA	NA	NA	NA	NA	NA	NA	NA	NA	999	NA	NA	NA	NA	NA	NA	NA	NA
1083S	Serrakunda	50	50-001	Sheep	cross breed	Female	>3 years	NA	NA	NA	Yes	No	No	016RBTanimal	-	-	NA	005ELISAanimal	-	0.146	3.55643	0.081	0.084	1.812	1.924	0.092	0.098	1.32	1.317	0.0825	1.7855	NA	NA	NA	NA	NA	NA	NA	NA	NA	999	NA	NA	NA	NA	NA	NA	NA	NA
1084G	Serrakunda	50	50-001	Goat	West African Dwarf goat	Male	1-3 years	NA	NA	NA	Yes	No	No	009RBTanimal	-	-	NA	013ELISAanimal	-	0.113	1.86183	0.096	0.092	1.105	1.124	0.098	0.126	0.736	0.774	0.094	1.0205	NA	NA	NA	NA	NA	NA	NA	NA	NA	999	NA	NA	NA	NA	NA	NA	NA	NA
1084S	Serrakunda	50	50-001	Sheep	Djallonke sheep	Female	1-3 years	NA	NA	NA	Yes	No	No	016RBTanimal	-	-	NA	005ELISAanimal	-	0.168	4.78857	0.081	0.084	1.812	1.924	0.092	0.098	1.32	1.317	0.0825	1.7855	NA	NA	NA	NA	NA	NA	NA	NA	NA	999	NA	NA	NA	NA	NA	NA	NA	NA
1085G	Serrakunda	50	50-001	Goat	West African Dwarf goat	Female	1-3 years	NA	NA	NA	Yes	No	No	009RBTanimal	-	-	NA	013ELISAanimal	-	0.117	2.2538	0.096	0.092	1.105	1.124	0.098	0.126	0.736	0.774	0.094	1.0205	NA	NA	NA	NA	NA	NA	NA	NA	NA	999	NA	NA	NA	NA	NA	NA	NA	NA
1085S	Serrakunda	50	50-001	Sheep	cross breed	Female	>3 years	NA	NA	NA	Yes	No	No	016RBTanimal	-	-	NA	005ELISAanimal	-	0.135	2.94035	0.081	0.084	1.812	1.924	0.092	0.098	1.32	1.317	0.0825	1.7855	NA	NA	NA	NA	NA	NA	NA	NA	NA	999	NA	NA	NA	NA	NA	NA	NA	NA
1086G	Serrakunda	50	50-001	Goat	West African Dwarf goat	Female	>3 years	NA	NA	NA	Yes	No	No	009RBTanimal	-	-	NA	013ELISAanimal	-	0.138	4.31161	0.096	0.092	1.105	1.124	0.098	0.126	0.736	0.774	0.094	1.0205	NA	NA	NA	NA	NA	NA	NA	NA	NA	999	NA	NA	NA	NA	NA	NA	NA	NA
1086S	Serrakunda	50	50-001	Sheep	cross breed	Female	1-3 years	NA	NA	NA	Yes	No	No	016RBTanimal	-	-	NA	005ELISAanimal	-	0.119	2.04425	0.081	0.084	1.812	1.924	0.092	0.098	1.32	1.317	0.0825	1.7855	NA	NA	NA	NA	NA	NA	NA	NA	NA	999	NA	NA	NA	NA	NA	NA	NA	NA
1087G	Serrakunda	50	50-001	Goat	West African Dwarf goat	Female	1-3 years	NA	NA	NA	Yes	No	No	009RBTanimal	-	-	NA	013ELISAanimal	-	0.115	2.05781	0.096	0.092	1.105	1.124	0.098	0.126	0.736	0.774	0.094	1.0205	NA	NA	NA	NA	NA	NA	NA	NA	NA	999	NA	NA	NA	NA	NA	NA	NA	NA
1087S	Serrakunda	50	50-001	Sheep	Djallonke sheep	Female	<1 year	NA	NA	NA	Yes	No	No	017RBTanimal	-	-	NA	005ELISAanimal	-	0.116	1.87623	0.081	0.084	1.812	1.924	0.092	0.098	1.32	1.317	0.0825	1.7855	NA	NA	NA	NA	NA	NA	NA	NA	NA	999	NA	NA	NA	NA	NA	NA	NA	NA
1088G	Serrakunda	50	50-001	Goat	West African Dwarf goat	Female	>3 years	NA	NA	NA	Yes	No	No	009RBTanimal	-	-	NA	013ELISAanimal	-	0.14	4.50759	0.096	0.092	1.105	1.124	0.098	0.126	0.736	0.774	0.094	1.0205	NA	NA	NA	NA	NA	NA	NA	NA	NA	999	NA	NA	NA	NA	NA	NA	NA	NA
1088S	Serrakunda	50	50-001	Sheep	cross breed	Female	1-3 years	NA	NA	NA	Yes	No	No	017RBTanimal	-	-	NA	005ELISAanimal	-	0.125	2.38029	0.081	0.084	1.812	1.924	0.092	0.098	1.32	1.317	0.0825	1.7855	NA	NA	NA	NA	NA	NA	NA	NA	NA	999	NA	NA	NA	NA	NA	NA	NA	NA
1089G	Serrakunda	50	50-001	Goat	cross breed	Male	1-3 years	NA	NA	NA	Yes	No	No	009RBTanimal	-	-	NA	013ELISAanimal	-	0.104	0.979912	0.096	0.092	1.105	1.124	0.098	0.126	0.736	0.774	0.094	1.0205	NA	NA	NA	NA	NA	NA	NA	NA	NA	999	NA	NA	NA	NA	NA	NA	NA	NA
1089S	Serrakunda	50	50-001	Sheep	cross breed	Female	>3 years	NA	NA	NA	Yes	No	No	017RBTanimal	-	-	NA	005ELISAanimal	-	0.135	2.94035	0.081	0.084	1.812	1.924	0.092	0.098	1.32	1.317	0.0825	1.7855	NA	NA	NA	NA	NA	NA	NA	NA	NA	999	NA	NA	NA	NA	NA	NA	NA	NA
1090G	Serrakunda	50	50-001	Goat	West African Dwarf goat	Male	<1 year	NA	NA	NA	Yes	No	No	009RBTanimal	-	-	NA	013ELISAanimal	-	0.162	6.6634	0.096	0.092	1.105	1.124	0.098	0.126	0.736	0.774	0.094	1.0205	NA	NA	NA	NA	NA	NA	NA	NA	NA	999	NA	NA	NA	NA	NA	NA	NA	NA
1090S	Serrakunda	50	50-001	Sheep	Djallonke sheep	Female	>3 years	NA	NA	NA	Yes	No	No	017RBTanimal	-	-	NA	005ELISAanimal	-	0.278	10.9493	0.081	0.084	1.812	1.924	0.092	0.098	1.32	1.317	0.0825	1.7855	NA	NA	NA	NA	NA	NA	NA	NA	NA	999	NA	NA	NA	NA	NA	NA	NA	NA
1091G	Serrakunda	50	50-001	Goat	West African Dwarf goat	Female	>3 years	NA	NA	NA	Yes	No	No	009RBTanimal	-	-	NA	013ELISAanimal	-	0.125	3.03773	0.096	0.092	1.105	1.124	0.098	0.126	0.736	0.774	0.094	1.0205	NA	NA	NA	NA	NA	NA	NA	NA	NA	999	NA	NA	NA	NA	NA	NA	NA	NA
1091S	Serrakunda	50	50-001	Sheep	Sahelian sheep	Male	>3 years	NA	NA	NA	Yes	No	No	017RBTanimal	-	-	NA	005ELISAanimal	-	0.147	3.61243	0.081	0.084	1.812	1.924	0.092	0.098	1.32	1.317	0.0825	1.7855	NA	NA	NA	NA	NA	NA	NA	NA	NA	999	NA	NA	NA	NA	NA	NA	NA	NA
1092G	Serrakunda	50	50-001	Goat	Sahelian goat	Male	>3 years	NA	NA	NA	Yes	No	No	009RBTanimal	-	-	NA	013ELISAanimal	-	0.101	0.685938	0.096	0.092	1.105	1.124	0.098	0.126	0.736	0.774	0.094	1.0205	NA	NA	NA	NA	NA	NA	NA	NA	NA	999	NA	NA	NA	NA	NA	NA	NA	NA
1092S	Serrakunda	50	50-001	Sheep	Sahelian sheep	Male	>3 years	NA	NA	NA	Yes	No	No	017RBTanimal	-	-	NA	005ELISAanimal	-	0.115	1.82022	0.081	0.084	1.812	1.924	0.092	0.098	1.32	1.317	0.0825	1.7855	NA	NA	NA	NA	NA	NA	NA	NA	NA	999	NA	NA	NA	NA	NA	NA	NA	NA
1093G	Serrakunda	50	50-001	Goat	West African Dwarf goat	Female	>3 years	NA	NA	NA	Yes	No	No	009RBTanimal	-	-	NA	013ELISAanimal	-	0.119	2.44978	0.096	0.092	1.105	1.124	0.098	0.126	0.736	0.774	0.094	1.0205	NA	NA	NA	NA	NA	NA	NA	NA	NA	999	NA	NA	NA	NA	NA	NA	NA	NA
1093S	Serrakunda	50	50-001	Sheep	cross breed	Female	>3 years	NA	NA	NA	Yes	No	No	017RBTanimal	-	-	NA	005ELISAanimal	-	0.386	16.998	0.081	0.084	1.812	1.924	0.092	0.098	1.32	1.317	0.0825	1.7855	NA	NA	NA	NA	NA	NA	NA	NA	NA	999	NA	NA	NA	NA	NA	NA	NA	NA
1094G	Serrakunda	50	50-001	Goat	West African Dwarf goat	Female	1-3 years	NA	NA	NA	Yes	No	No	009RBTanimal	-	-	NA	013ELISAanimal	-	0.145	4.99755	0.096	0.092	1.105	1.124	0.098	0.126	0.736	0.774	0.094	1.0205	NA	NA	NA	NA	NA	NA	NA	NA	NA	999	NA	NA	NA	NA	NA	NA	NA	NA
1094S	Serrakunda	50	50-001	Sheep	cross breed	Male	1-3 years	NA	NA	NA	Yes	No	No	017RBTanimal	-	-	NA	005ELISAanimal	-	0.124	2.32428	0.081	0.084	1.812	1.924	0.092	0.098	1.32	1.317	0.0825	1.7855	NA	NA	NA	NA	NA	NA	NA	NA	NA	999	NA	NA	NA	NA	NA	NA	NA	NA
1095G	Serrakunda	50	50-001	Goat	West African Dwarf goat	Male	<1 year	NA	NA	NA	Yes	No	No	009RBTanimal	-	-	NA	013ELISAanimal	-	0.105	1.0779	0.096	0.092	1.105	1.124	0.098	0.126	0.736	0.774	0.094	1.0205	NA	NA	NA	NA	NA	NA	NA	NA	NA	999	NA	NA	NA	NA	NA	NA	NA	NA
1095S	Serrakunda	50	50-001	Sheep	Sahelian sheep	Female	>3 years	NA	NA	NA	Yes	No	No	017RBTanimal	+	+	NA	005ELISAanimal	-	0.138	3.10837	0.081	0.084	1.812	1.924	0.092	0.098	1.32	1.317	0.0825	1.7855	NA	NA	001CBRanimal	000/0	039RBTanimal	+	+	017ELISAanimal	-	0.1605	NA	0.089	0.0784	2.363	2.5149	0.1762	0.1682	2.1879
1096G	Serrakunda	50	50-001	Goat	West African Dwarf goat	Female	<1 year	NA	NA	NA	Yes	No	No	009RBTanimal	-	-	NA	013ELISAanimal	-	0.12	2.54777	0.096	0.092	1.105	1.124	0.098	0.126	0.736	0.774	0.094	1.0205	NA	NA	NA	NA	NA	NA	NA	NA	NA	999	NA	NA	NA	NA	NA	NA	NA	NA
1096S	Serrakunda	50	50-001	Sheep	Djallonke sheep	Female	>3 years	NA	NA	NA	Yes	No	No	017RBTanimal	-	-	NA	005ELISAanimal	-	0.138	3.10837	0.081	0.084	1.812	1.924	0.092	0.098	1.32	1.317	0.0825	1.7855	NA	NA	NA	NA	NA	NA	NA	NA	NA	999	NA	NA	NA	NA	NA	NA	NA	NA
1097G	Serrakunda	50	50-001	Goat	West African Dwarf goat	Male	<1 year	NA	NA	NA	Yes	No	No	009RBTanimal	-	-	NA	013ELISAanimal	-	0.159	6.36943	0.096	0.092	1.105	1.124	0.098	0.126	0.736	0.774	0.094	1.0205	NA	NA	NA	NA	NA	NA	NA	NA	NA	999	NA	NA	NA	NA	NA	NA	NA	NA
1097S	Serrakunda	50	50-001	Sheep	Djallonke sheep	Female	>3 years	NA	NA	NA	Yes	No	No	017RBTanimal	-	-	NA	005ELISAanimal	-	0.121	2.15626	0.081	0.084	1.812	1.924	0.092	0.098	1.32	1.317	0.0825	1.7855	NA	NA	NA	NA	NA	NA	NA	NA	NA	999	NA	NA	NA	NA	NA	NA	NA	NA
1098G	Serrakunda	50	50-001	Goat	West African Dwarf goat	Male	<1 year	NA	NA	NA	Yes	No	No	009RBTanimal	-	-	NA	013ELISAanimal	-	0.148	5.29152	0.096	0.092	1.105	1.124	0.098	0.126	0.736	0.774	0.094	1.0205	NA	NA	NA	NA	NA	NA	NA	NA	NA	999	NA	NA	NA	NA	NA	NA	NA	NA
1098S	Serrakunda	50	50-001	Sheep	Sahelian sheep	Female	>3 years	NA	NA	NA	Yes	No	No	017RBTanimal	-	-	NA	005ELISAanimal	-	0.325	13.5816	0.081	0.084	1.812	1.924	0.092	0.098	1.32	1.317	0.0825	1.7855	NA	NA	NA	NA	NA	NA	NA	NA	NA	999	NA	NA	NA	NA	NA	NA	NA	NA
1099G	Serrakunda	50	50-001	Goat	Djallonke sheep	Female	>3 years	NA	NA	NA	Yes	No	No	009RBTanimal	-	-	NA	013ELISAanimal	-	0.125	3.03773	0.096	0.092	1.105	1.124	0.098	0.126	0.736	0.774	0.094	1.0205	NA	NA	NA	NA	NA	NA	NA	NA	NA	999	NA	NA	NA	NA	NA	NA	NA	NA
1099S	Serrakunda	50	50-001	Sheep	cross breed	Female	>3 years	NA	NA	NA	Yes	No	No	017RBTanimal	-	-	NA	005ELISAanimal	-	0.188	5.90871	0.081	0.084	1.812	1.924	0.092	0.098	1.32	1.317	0.0825	1.7855	NA	NA	NA	NA	NA	NA	NA	NA	NA	999	NA	NA	NA	NA	NA	NA	NA	NA
1100G	Serrakunda	50	50-001	Goat	Sahelian sheep	Female	>3 years	NA	NA	NA	Yes	No	No	009RBTanimal	-	-	NA	013ELISAanimal	-	0.113	1.86183	0.096	0.092	1.105	1.124	0.098	0.126	0.736	0.774	0.094	1.0205	NA	NA	NA	NA	NA	NA	NA	NA	NA	999	NA	NA	NA	NA	NA	NA	NA	NA
1100S	Serrakunda	50	50-001	Sheep	Sahelian sheep	Female	<1 year	NA	NA	NA	Yes	No	No	017RBTanimal	-	-	NA	005ELISAanimal	-	0.127	2.4923	0.081	0.084	1.812	1.924	0.092	0.098	1.32	1.317	0.0825	1.7855	NA	NA	NA	NA	NA	NA	NA	NA	NA	999	NA	NA	NA	NA	NA	NA	NA	NA
1101G	Serrakunda	50	50-001	Goat	Sahelian sheep	Male	>3 years	NA	NA	NA	Yes	No	No	009RBTanimal	-	-	NA	013ELISAanimal	-	0.107	1.27389	0.096	0.092	1.105	1.124	0.098	0.126	0.736	0.774	0.094	1.0205	NA	NA	NA	NA	NA	NA	NA	NA	NA	999	NA	NA	NA	NA	NA	NA	NA	NA
1101S	Serrakunda	50	50-001	Sheep	Sahelian sheep	Male	>3 years	NA	NA	NA	Yes	No	No	017RBTanimal	-	-	NA	005ELISAanimal	-	0.173	5.06861	0.081	0.084	1.812	1.924	0.092	0.098	1.32	1.317	0.0825	1.7855	NA	NA	NA	NA	NA	NA	NA	NA	NA	999	NA	NA	NA	NA	NA	NA	NA	NA
1102G	Serrakunda	50	50-001	Goat	Sahelian goat	Male	1-3 years	NA	NA	NA	Yes	No	No	009RBTanimal	-	-	NA	013ELISAanimal	-	0.115	2.05781	0.096	0.092	1.105	1.124	0.098	0.126	0.736	0.774	0.094	1.0205	NA	NA	NA	NA	NA	NA	NA	NA	NA	999	NA	NA	NA	NA	NA	NA	NA	NA
1102S	Serrakunda	50	50-001	Sheep	Sahelian sheep	Female	>3 years	NA	NA	NA	Yes	No	No	017RBTanimal	-	-	NA	005ELISAanimal	-	0.108	1.42817	0.081	0.084	1.812	1.924	0.092	0.098	1.32	1.317	0.0825	1.7855	NA	NA	NA	NA	NA	NA	NA	NA	NA	999	NA	NA	NA	NA	NA	NA	NA	NA
1103G	Serrakunda	50	50-001	Goat	West African Dwarf goat	Female	<1 year	NA	NA	NA	Yes	No	No	009RBTanimal	-	-	NA	013ELISAanimal	-	0.114	1.95982	0.096	0.092	1.105	1.124	0.098	0.126	0.736	0.774	0.094	1.0205	NA	NA	NA	NA	NA	NA	NA	NA	NA	999	NA	NA	NA	NA	NA	NA	NA	NA
1103S	Serrakunda	50	50-001	Sheep	cross breed	Female	<1 year	NA	NA	NA	Yes	No	No	017RBTanimal	-	-	NA	005ELISAanimal	-	0.134	2.88435	0.081	0.084	1.812	1.924	0.092	0.098	1.32	1.317	0.0825	1.7855	NA	NA	NA	NA	NA	NA	NA	NA	NA	999	NA	NA	NA	NA	NA	NA	NA	NA
1104G	Serrakunda	50	50-001	Goat	cross breed	Male	1-3 years	NA	NA	NA	Yes	No	No	009RBTanimal	-	-	NA	013ELISAanimal	-	0.106	1.17589	0.096	0.092	1.105	1.124	0.098	0.126	0.736	0.774	0.094	1.0205	NA	NA	NA	NA	NA	NA	NA	NA	NA	999	NA	NA	NA	NA	NA	NA	NA	NA
1104S	Serrakunda	50	50-001	Sheep	Sahelian sheep	Female	>3 years	NA	NA	NA	Yes	No	No	017RBTanimal	-	-	NA	005ELISAanimal	-	0.144	3.44441	0.081	0.084	1.812	1.924	0.092	0.098	1.32	1.317	0.0825	1.7855	NA	NA	NA	NA	NA	NA	NA	NA	NA	999	NA	NA	NA	NA	NA	NA	NA	NA
1105G	Serrakunda	50	50-001	Goat	cross breed	Female	1-3 years	NA	NA	NA	Yes	No	No	009RBTanimal	-	-	NA	013ELISAanimal	-	0.144	4.89956	0.096	0.092	1.105	1.124	0.098	0.126	0.736	0.774	0.094	1.0205	NA	NA	NA	NA	NA	NA	NA	NA	NA	999	NA	NA	NA	NA	NA	NA	NA	NA
1105S	Serrakunda	50	50-001	Sheep	cross breed	Female	<1 year	NA	NA	NA	Yes	No	No	017RBTanimal	-	-	NA	005ELISAanimal	-	0.152	3.89247	0.081	0.084	1.812	1.924	0.092	0.098	1.32	1.317	0.0825	1.7855	NA	NA	NA	NA	NA	NA	NA	NA	NA	999	NA	NA	NA	NA	NA	NA	NA	NA
1106G	Serrakunda	50	50-001	Goat	cross breed	Male	1-3 years	NA	NA	NA	Yes	No	No	009RBTanimal	-	-	NA	013ELISAanimal	-	0.15	5.48751	0.096	0.092	1.105	1.124	0.098	0.126	0.736	0.774	0.094	1.0205	NA	NA	NA	NA	NA	NA	NA	NA	NA	999	NA	NA	NA	NA	NA	NA	NA	NA
1106S	Serrakunda	50	50-001	Sheep	Sahelian sheep	Female	>3 years	NA	NA	NA	Yes	No	No	017RBTanimal	-	-	NA	005ELISAanimal	-	0.15	3.78045	0.081	0.084	1.812	1.924	0.092	0.098	1.32	1.317	0.0825	1.7855	NA	NA	NA	NA	NA	NA	NA	NA	NA	999	NA	NA	NA	NA	NA	NA	NA	NA
1107G	Serrakunda	50	50-001	Goat	cross breed	Male	>3 years	NA	NA	NA	Yes	No	No	009RBTanimal	-	-	NA	013ELISAanimal	-	0.125	3.03773	0.096	0.092	1.105	1.124	0.098	0.126	0.736	0.774	0.094	1.0205	NA	NA	NA	NA	NA	NA	NA	NA	NA	999	NA	NA	NA	NA	NA	NA	NA	NA
1107S	Serrakunda	50	50-001	Sheep	Sahelian sheep	Female	>3 years	NA	NA	NA	Yes	No	No	017RBTanimal	-	-	NA	005ELISAanimal	-	0.158	4.22851	0.081	0.084	1.812	1.924	0.092	0.098	1.32	1.317	0.0825	1.7855	NA	NA	NA	NA	NA	NA	NA	NA	NA	999	NA	NA	NA	NA	NA	NA	NA	NA
1108G	Serrakunda	50	50-001	Goat	West African Dwarf goat	Female	>3 years	NA	NA	NA	Yes	No	No	009RBTanimal	-	-	NA	013ELISAanimal	-	0.133	3.82166	0.096	0.092	1.105	1.124	0.098	0.126	0.736	0.774	0.094	1.0205	NA	NA	NA	NA	NA	NA	NA	NA	NA	999	NA	NA	NA	NA	NA	NA	NA	NA
1108S	Serrakunda	50	50-001	Sheep	Sahelian sheep	Female	>3 years	NA	NA	NA	Yes	No	No	017RBTanimal	-	-	NA	005ELISAanimal	-	0.168	4.78857	0.081	0.084	1.812	1.924	0.092	0.098	1.32	1.317	0.0825	1.7855	NA	NA	NA	NA	NA	NA	NA	NA	NA	999	NA	NA	NA	NA	NA	NA	NA	NA
1109G	Serrakunda	50	50-001	Goat	Sahelian goat	Female	>3 years	NA	NA	NA	Yes	No	No	009RBTanimal	-	-	NA	013ELISAanimal	-	0.12	2.54777	0.096	0.092	1.105	1.124	0.098	0.126	0.736	0.774	0.094	1.0205	NA	NA	NA	NA	NA	NA	NA	NA	NA	999	NA	NA	NA	NA	NA	NA	NA	NA
1109S	Serrakunda	50	50-001	Sheep	Djallonke sheep	Female	>3 years	NA	NA	NA	Yes	No	No	017RBTanimal	-	-	NA	005ELISAanimal	-	0.146	3.55643	0.081	0.084	1.812	1.924	0.092	0.098	1.32	1.317	0.0825	1.7855	NA	NA	NA	NA	NA	NA	NA	NA	NA	999	NA	NA	NA	NA	NA	NA	NA	NA
1110G	Serrakunda	50	50-001	Goat	Sahelian goat	Male	>3 years	NA	NA	NA	Yes	No	No	009RBTanimal	-	-	NA	013ELISAanimal	-	0.137	4.21362	0.096	0.092	1.105	1.124	0.098	0.126	0.736	0.774	0.094	1.0205	NA	NA	NA	NA	NA	NA	NA	NA	NA	999	NA	NA	NA	NA	NA	NA	NA	NA
1110S	Serrakunda	50	50-001	Sheep	Djallonke sheep	Female	>3 years	NA	NA	NA	Yes	No	No	017RBTanimal	-	-	NA	005ELISAanimal	-	0.144	3.44441	0.081	0.084	1.812	1.924	0.092	0.098	1.32	1.317	0.0825	1.7855	NA	NA	NA	NA	NA	NA	NA	NA	NA	999	NA	NA	NA	NA	NA	NA	NA	NA
1111G	Serrakunda	50	50-001	Goat	Sahelian goat	Female	<1 year	NA	NA	NA	Yes	No	No	009RBTanimal	-	-	NA	013ELISAanimal	-	0.108	1.37188	0.096	0.092	1.105	1.124	0.098	0.126	0.736	0.774	0.094	1.0205	NA	NA	NA	NA	NA	NA	NA	NA	NA	999	NA	NA	NA	NA	NA	NA	NA	NA
1111S	Serrakunda	50	50-001	Sheep	Djallonke sheep	Female	>3 years	NA	NA	NA	Yes	No	No	017RBTanimal	-	-	NA	005ELISAanimal	-	0.185	5.74069	0.081	0.084	1.812	1.924	0.092	0.098	1.32	1.317	0.0825	1.7855	NA	NA	NA	NA	NA	NA	NA	NA	NA	999	NA	NA	NA	NA	NA	NA	NA	NA
1112G	Serrakunda	50	50-001	Goat	West African Dwarf goat	Female	1-3 years	NA	NA	NA	Yes	No	No	009RBTanimal	-	-	NA	013ELISAanimal	-	0.116	2.15581	0.096	0.092	1.105	1.124	0.098	0.126	0.736	0.774	0.094	1.0205	NA	NA	NA	NA	NA	NA	NA	NA	NA	999	NA	NA	NA	NA	NA	NA	NA	NA
1112S	Serrakunda	50	50-001	Sheep	Djallonke sheep	Female	>3 years	NA	NA	NA	Yes	No	No	017RBTanimal	-	-	NA	005ELISAanimal	-	0.14	3.22039	0.081	0.084	1.812	1.924	0.092	0.098	1.32	1.317	0.0825	1.7855	NA	NA	NA	NA	NA	NA	NA	NA	NA	999	NA	NA	NA	NA	NA	NA	NA	NA
1113G	Serrakunda	50	50-001	Goat	Sahelian goat	Female	>3 years	NA	NA	NA	Yes	No	No	009RBTanimal	-	-	NA	013ELISAanimal	-	0.122	2.74375	0.096	0.092	1.105	1.124	0.098	0.126	0.736	0.774	0.094	1.0205	NA	NA	NA	NA	NA	NA	NA	NA	NA	999	NA	NA	NA	NA	NA	NA	NA	NA
1113S	Serrakunda	50	50-001	Sheep	Sahelian sheep	Female	>3 years	NA	NA	NA	Yes	No	No	017RBTanimal	-	-	NA	005ELISAanimal	-	0.234	8.48502	0.081	0.084	1.812	1.924	0.092	0.098	1.32	1.317	0.0825	1.7855	NA	NA	NA	NA	NA	NA	NA	NA	NA	999	NA	NA	NA	NA	NA	NA	NA	NA
1114G	Serrakunda	50	50-001	Goat	Sahelian goat	Male	>3 years	NA	NA	NA	Yes	No	No	009RBTanimal	-	-	NA	013ELISAanimal	-	0.161	6.56541	0.096	0.092	1.105	1.124	0.098	0.126	0.736	0.774	0.094	1.0205	NA	NA	NA	NA	NA	NA	NA	NA	NA	999	NA	NA	NA	NA	NA	NA	NA	NA
1114S	Serrakunda	50	50-001	Sheep	Sahelian sheep	Female	>3 years	NA	NA	NA	Yes	No	No	017RBTanimal	-	-	NA	005ELISAanimal	-	0.141	3.27639	0.081	0.084	1.812	1.924	0.092	0.098	1.32	1.317	0.0825	1.7855	NA	NA	NA	NA	NA	NA	NA	NA	NA	999	NA	NA	NA	NA	NA	NA	NA	NA
1115G	Serrakunda	50	50-001	Goat	Sahelian goat	Male	>3 years	NA	NA	NA	Yes	No	No	010RBTanimal	-	-	NA	013ELISAanimal	-	0.138	4.31161	0.096	0.092	1.105	1.124	0.098	0.126	0.736	0.774	0.094	1.0205	NA	NA	NA	NA	NA	NA	NA	NA	NA	999	NA	NA	NA	NA	NA	NA	NA	NA
1115S	Serrakunda	50	50-001	Sheep	cross breed	Male	>3 years	NA	NA	NA	Yes	No	No	017RBTanimal	-	-	NA	005ELISAanimal	-	0.129	2.60431	0.081	0.084	1.812	1.924	0.092	0.098	1.32	1.317	0.0825	1.7855	NA	NA	NA	NA	NA	NA	NA	NA	NA	999	NA	NA	NA	NA	NA	NA	NA	NA
1116G	Serrakunda	50	50-001	Goat	cross breed	Female	>3 years	NA	NA	NA	Yes	No	No	010RBTanimal	-	-	NA	013ELISAanimal	-	0.126	3.13572	0.096	0.092	1.105	1.124	0.098	0.126	0.736	0.774	0.094	1.0205	NA	NA	NA	NA	NA	NA	NA	NA	NA	999	NA	NA	NA	NA	NA	NA	NA	NA
1116S	Serrakunda	50	50-001	Sheep	Djallonke sheep	Female	>3 years	NA	NA	NA	Yes	No	No	017RBTanimal	-	-	NA	005ELISAanimal	-	0.259	9.88519	0.081	0.084	1.812	1.924	0.092	0.098	1.32	1.317	0.0825	1.7855	NA	NA	NA	NA	NA	NA	NA	NA	NA	999	NA	NA	NA	NA	NA	NA	NA	NA
1117G	Serrakunda	50	50-001	Goat	Djallonke sheep	Female	>3 years	NA	NA	NA	Yes	No	No	010RBTanimal	-	-	NA	013ELISAanimal	-	0.136	4.11563	0.096	0.092	1.105	1.124	0.098	0.126	0.736	0.774	0.094	1.0205	NA	NA	NA	NA	NA	NA	NA	NA	NA	999	NA	NA	NA	NA	NA	NA	NA	NA
1117S	Serrakunda	50	50-001	Sheep	cross breed	Female	1-3 years	NA	NA	NA	Yes	No	No	017RBTanimal	-	-	NA	005ELISAanimal	-	0.145	3.50042	0.081	0.084	1.812	1.924	0.092	0.098	1.32	1.317	0.0825	1.7855	NA	NA	NA	NA	NA	NA	NA	NA	NA	999	NA	NA	NA	NA	NA	NA	NA	NA
1118G	Serrakunda	50	50-001	Goat	Sahelian sheep	Female	>3 years	NA	NA	NA	Yes	No	No	010RBTanimal	-	-	NA	013ELISAanimal	-	0.125	3.03773	0.096	0.092	1.105	1.124	0.098	0.126	0.736	0.774	0.094	1.0205	NA	NA	NA	NA	NA	NA	NA	NA	NA	999	NA	NA	NA	NA	NA	NA	NA	NA
1118S	Serrakunda	50	50-001	Sheep	Djallonke sheep	Female	1-3 years	NA	NA	NA	Yes	No	No	017RBTanimal	-	-	NA	005ELISAanimal	-	0.118	1.98824	0.081	0.084	1.812	1.924	0.092	0.098	1.32	1.317	0.0825	1.7855	NA	NA	NA	NA	NA	NA	NA	NA	NA	999	NA	NA	NA	NA	NA	NA	NA	NA
1119G	Serrakunda	50	50-001	Goat	Djallonke sheep	Female	>3 years	NA	NA	NA	Yes	No	No	010RBTanimal	-	-	NA	013ELISAanimal	-	0.14	4.50759	0.096	0.092	1.105	1.124	0.098	0.126	0.736	0.774	0.094	1.0205	NA	NA	NA	NA	NA	NA	NA	NA	NA	999	NA	NA	NA	NA	NA	NA	NA	NA
1119S	Serrakunda	50	50-001	Sheep	Djallonke sheep	Female	1-3 years	NA	NA	NA	Yes	No	No	018RBTanimal	-	-	NA	005ELISAanimal	-	0.195	6.30076	0.081	0.084	1.812	1.924	0.092	0.098	1.32	1.317	0.0825	1.7855	NA	NA	NA	NA	NA	NA	NA	NA	NA	999	NA	NA	NA	NA	NA	NA	NA	NA
1120G	Serrakunda	50	50-001	Goat	cross breed	Female	>3 years	NA	NA	NA	Yes	No	No	010RBTanimal	-	-	NA	013ELISAanimal	-	0.116	2.15581	0.096	0.092	1.105	1.124	0.098	0.126	0.736	0.774	0.094	1.0205	NA	NA	NA	NA	NA	NA	NA	NA	NA	999	NA	NA	NA	NA	NA	NA	NA	NA
1120S	Serrakunda	50	50-001	Sheep	Sahelian sheep	Female	>3 years	NA	NA	NA	Yes	No	No	018RBTanimal	+	+	NA	005ELISAanimal	-	0.279	11.0053	0.081	0.084	1.812	1.924	0.092	0.098	1.32	1.317	0.0825	1.7855	NA	NA	001CBRanimal	000/0	039RBTanimal	+	+	017ELISAanimal	-	0.3246	NA	0.089	0.0784	2.363	2.5149	0.1762	0.1682	2.1879
1121G	Serrakunda	50	50-001	Goat	West African Dwarf goat	Female	>3 years	NA	NA	NA	Yes	No	No	010RBTanimal	-	-	NA	013ELISAanimal	-	0.123	2.84174	0.096	0.092	1.105	1.124	0.098	0.126	0.736	0.774	0.094	1.0205	NA	NA	NA	NA	NA	NA	NA	NA	NA	999	NA	NA	NA	NA	NA	NA	NA	NA
1121S	Serrakunda	50	50-001	Sheep	cross breed	Male	>3 years	NA	NA	NA	Yes	No	No	018RBTanimal	-	-	NA	005ELISAanimal	-	0.183	5.62868	0.081	0.084	1.812	1.924	0.092	0.098	1.32	1.317	0.0825	1.7855	NA	NA	NA	NA	NA	NA	NA	NA	NA	999	NA	NA	NA	NA	NA	NA	NA	NA
1122G	Serrakunda	50	50-001	Goat	Sahelian goat	Female	>3 years	NA	NA	NA	Yes	No	No	010RBTanimal	-	-	NA	014ELISAanimal	-	0.122	2.27583	0.107	0.087	1.258	1.133	0.102	0.106	0.67	0.691	0.097	1.0985	NA	NA	NA	NA	NA	NA	NA	NA	NA	999	NA	NA	NA	NA	NA	NA	NA	NA
1122S	Serrakunda	50	50-001	Sheep	cross breed	Female	>3 years	NA	NA	NA	Yes	No	No	018RBTanimal	-	-	NA	005ELISAanimal	-	0.209	7.08485	0.081	0.084	1.812	1.924	0.092	0.098	1.32	1.317	0.0825	1.7855	NA	NA	NA	NA	NA	NA	NA	NA	NA	999	NA	NA	NA	NA	NA	NA	NA	NA
1123G	Serrakunda	50	50-001	Goat	Sahelian sheep	Female	>3 years	NA	NA	NA	Yes	No	No	010RBTanimal	-	-	NA	014ELISAanimal	-	0.127	2.731	0.107	0.087	1.258	1.133	0.102	0.106	0.67	0.691	0.097	1.0985	NA	NA	NA	NA	NA	NA	NA	NA	NA	999	NA	NA	NA	NA	NA	NA	NA	NA
1123S	Serrakunda	50	50-001	Sheep	cross breed	Female	<1 year	NA	NA	NA	Yes	No	No	018RBTanimal	-	-	NA	005ELISAanimal	-	0.188	5.90871	0.081	0.084	1.812	1.924	0.092	0.098	1.32	1.317	0.0825	1.7855	NA	NA	NA	NA	NA	NA	NA	NA	NA	999	NA	NA	NA	NA	NA	NA	NA	NA
1124G	Serrakunda	50	50-001	Goat	Sahelian goat	Male	<1 year	NA	NA	NA	Yes	No	No	010RBTanimal	-	-	NA	014ELISAanimal	-	0.144	4.27856	0.107	0.087	1.258	1.133	0.102	0.106	0.67	0.691	0.097	1.0985	NA	NA	NA	NA	NA	NA	NA	NA	NA	999	NA	NA	NA	NA	NA	NA	NA	NA
1124S	Serrakunda	50	50-001	Sheep	Djallonke sheep	Female	>3 years	NA	NA	NA	Yes	No	No	018RBTanimal	-	-	NA	005ELISAanimal	-	0.213	7.30888	0.081	0.084	1.812	1.924	0.092	0.098	1.32	1.317	0.0825	1.7855	NA	NA	NA	NA	NA	NA	NA	NA	NA	999	NA	NA	NA	NA	NA	NA	NA	NA
1125G	Serrakunda	50	50-001	Goat	Sahelian goat	Male	>3 years	NA	NA	NA	Yes	No	No	010RBTanimal	-	-	NA	014ELISAanimal	-	0.127	2.731	0.107	0.087	1.258	1.133	0.102	0.106	0.67	0.691	0.097	1.0985	NA	NA	NA	NA	NA	NA	NA	NA	NA	999	NA	NA	NA	NA	NA	NA	NA	NA
1125S	Serrakunda	50	50-001	Sheep	cross breed	Male	<1 year	NA	NA	NA	Yes	No	No	018RBTanimal	-	-	NA	005ELISAanimal	-	0.181	5.51666	0.081	0.084	1.812	1.924	0.092	0.098	1.32	1.317	0.0825	1.7855	NA	NA	NA	NA	NA	NA	NA	NA	NA	999	NA	NA	NA	NA	NA	NA	NA	NA
1126G	Serrakunda	50	50-001	Goat	West African Dwarf goat	Female	<1 year	NA	NA	NA	Yes	No	No	010RBTanimal	-	-	NA	014ELISAanimal	-	0.128	2.82203	0.107	0.087	1.258	1.133	0.102	0.106	0.67	0.691	0.097	1.0985	NA	NA	NA	NA	NA	NA	NA	NA	NA	999	NA	NA	NA	NA	NA	NA	NA	NA
1126S	Serrakunda	50	50-001	Sheep	Djallonke sheep	Female	1-3 years	NA	NA	NA	Yes	No	No	018RBTanimal	-	-	NA	005ELISAanimal	-	0.146	3.55643	0.081	0.084	1.812	1.924	0.092	0.098	1.32	1.317	0.0825	1.7855	NA	NA	NA	NA	NA	NA	NA	NA	NA	999	NA	NA	NA	NA	NA	NA	NA	NA
1127G	Serrakunda	50	50-001	Goat	cross breed	Female	>3 years	NA	NA	NA	Yes	No	No	010RBTanimal	-	-	NA	014ELISAanimal	-	0.129	2.91306	0.107	0.087	1.258	1.133	0.102	0.106	0.67	0.691	0.097	1.0985	NA	NA	NA	NA	NA	NA	NA	NA	NA	999	NA	NA	NA	NA	NA	NA	NA	NA
1127S	Serrakunda	50	50-001	Sheep	Djallonke sheep	Male	<1 year	NA	NA	NA	Yes	No	No	018RBTanimal	-	-	NA	005ELISAanimal	-	0.169	4.84458	0.081	0.084	1.812	1.924	0.092	0.098	1.32	1.317	0.0825	1.7855	NA	NA	NA	NA	NA	NA	NA	NA	NA	999	NA	NA	NA	NA	NA	NA	NA	NA
1128G	Serrakunda	50	50-001	Goat	West African Dwarf goat	Female	<1 year	NA	NA	NA	Yes	No	No	010RBTanimal	-	-	NA	014ELISAanimal	-	0.124	2.4579	0.107	0.087	1.258	1.133	0.102	0.106	0.67	0.691	0.097	1.0985	NA	NA	NA	NA	NA	NA	NA	NA	NA	999	NA	NA	NA	NA	NA	NA	NA	NA
1128S	Serrakunda	50	50-001	Sheep	Djallonke sheep	Female	>3 years	NA	NA	NA	Yes	No	No	018RBTanimal	-	-	NA	005ELISAanimal	-	0.137	3.05237	0.081	0.084	1.812	1.924	0.092	0.098	1.32	1.317	0.0825	1.7855	NA	NA	NA	NA	NA	NA	NA	NA	NA	999	NA	NA	NA	NA	NA	NA	NA	NA
1129G	Serrakunda	50	50-001	Goat	West African Dwarf goat	Female	<1 year	NA	NA	NA	Yes	No	No	010RBTanimal	-	-	NA	014ELISAanimal	-	0.134	3.36823	0.107	0.087	1.258	1.133	0.102	0.106	0.67	0.691	0.097	1.0985	NA	NA	NA	NA	NA	NA	NA	NA	NA	999	NA	NA	NA	NA	NA	NA	NA	NA
1129S	Serrakunda	50	50-001	Sheep	Sahelian sheep	Female	>3 years	NA	NA	NA	Yes	No	No	018RBTanimal	-	-	NA	005ELISAanimal	-	0.28	11.0613	0.081	0.084	1.812	1.924	0.092	0.098	1.32	1.317	0.0825	1.7855	NA	NA	NA	NA	NA	NA	NA	NA	NA	999	NA	NA	NA	NA	NA	NA	NA	NA
1130G	Serrakunda	50	50-001	Goat	West African Dwarf goat	Female	<1 year	NA	NA	NA	Yes	No	No	010RBTanimal	-	-	NA	014ELISAanimal	-	0.125	2.54893	0.107	0.087	1.258	1.133	0.102	0.106	0.67	0.691	0.097	1.0985	NA	NA	NA	NA	NA	NA	NA	NA	NA	999	NA	NA	NA	NA	NA	NA	NA	NA
1130S	Serrakunda	50	50-001	Sheep	Djallonke sheep	Female	>3 years	NA	NA	NA	Yes	No	No	018RBTanimal	-	-	NA	005ELISAanimal	-	0.306	12.5175	0.081	0.084	1.812	1.924	0.092	0.098	1.32	1.317	0.0825	1.7855	NA	NA	NA	NA	NA	NA	NA	NA	NA	999	NA	NA	NA	NA	NA	NA	NA	NA
1131G	Serrakunda	50	50-001	Goat	West African Dwarf goat	Female	>3 years	NA	NA	NA	Yes	No	No	010RBTanimal	-	-	NA	014ELISAanimal	-	0.105	0.728266	0.107	0.087	1.258	1.133	0.102	0.106	0.67	0.691	0.097	1.0985	NA	NA	NA	NA	NA	NA	NA	NA	NA	999	NA	NA	NA	NA	NA	NA	NA	NA
1131S	Serrakunda	50	50-001	Sheep	Sahelian sheep	Female	1-3 years	NA	NA	NA	Yes	No	No	018RBTanimal	-	-	NA	005ELISAanimal	-	0.162	4.45253	0.081	0.084	1.812	1.924	0.092	0.098	1.32	1.317	0.0825	1.7855	NA	NA	NA	NA	NA	NA	NA	NA	NA	999	NA	NA	NA	NA	NA	NA	NA	NA
1132G	Serrakunda	50	50-001	Goat	West African Dwarf goat	Female	<1 year	NA	NA	NA	Yes	No	No	010RBTanimal	-	-	NA	014ELISAanimal	-	0.125	2.54893	0.107	0.087	1.258	1.133	0.102	0.106	0.67	0.691	0.097	1.0985	NA	NA	NA	NA	NA	NA	NA	NA	NA	999	NA	NA	NA	NA	NA	NA	NA	NA
1132S	Serrakunda	50	50-001	Sheep	cross breed	Male	1-3 years	NA	NA	NA	Yes	No	No	018RBTanimal	-	-	NA	006ELISAanimal	-	0.16	2.86318	0.083	0.088	2.681	2.694	0.103	0.125	1.923	2.136	0.0855	2.602	NA	NA	NA	NA	NA	NA	NA	NA	NA	999	NA	NA	NA	NA	NA	NA	NA	NA
1133G	Serrakunda	50	50-001	Goat	Sahelian sheep	Male	1-3 years	NA	NA	NA	Yes	No	No	010RBTanimal	-	-	NA	014ELISAanimal	-	0.104	0.637233	0.107	0.087	1.258	1.133	0.102	0.106	0.67	0.691	0.097	1.0985	NA	NA	NA	NA	NA	NA	NA	NA	NA	999	NA	NA	NA	NA	NA	NA	NA	NA
1133S	Serrakunda	50	50-001	Sheep	Sahelian sheep	Male	>3 years	NA	NA	NA	Yes	No	No	018RBTanimal	-	-	NA	006ELISAanimal	-	0.146	2.32513	0.083	0.088	2.681	2.694	0.103	0.125	1.923	2.136	0.0855	2.602	NA	NA	NA	NA	NA	NA	NA	NA	NA	999	NA	NA	NA	NA	NA	NA	NA	NA
1134G	Serrakunda	51	51-001	Goat	Sahelian sheep	Male	1-3 years	NA	NA	NA	Yes	No	No	010RBTanimal	-	-	NA	014ELISAanimal	-	0.099	0.182066	0.107	0.087	1.258	1.133	0.102	0.106	0.67	0.691	0.097	1.0985	NA	NA	NA	NA	NA	NA	NA	NA	NA	999	NA	NA	NA	NA	NA	NA	NA	NA
1134S	Serrakunda	50	50-001	Sheep	cross breed	Female	1-3 years	NA	NA	NA	Yes	No	No	018RBTanimal	-	-	NA	006ELISAanimal	-	0.238	5.86088	0.083	0.088	2.681	2.694	0.103	0.125	1.923	2.136	0.0855	2.602	NA	NA	NA	NA	NA	NA	NA	NA	NA	999	NA	NA	NA	NA	NA	NA	NA	NA
1135G	Serrakunda	51	51-001	Goat	Sahelian sheep	Male	>3 years	NA	NA	NA	Yes	No	No	010RBTanimal	-	-	NA	014ELISAanimal	-	0.118	1.9117	0.107	0.087	1.258	1.133	0.102	0.106	0.67	0.691	0.097	1.0985	NA	NA	NA	NA	NA	NA	NA	NA	NA	999	NA	NA	NA	NA	NA	NA	NA	NA
1135S	Serrakunda	50	50-001	Sheep	cross breed	Female	>3 years	NA	NA	NA	Yes	No	No	018RBTanimal	-	-	NA	006ELISAanimal	-	0.114	1.09531	0.083	0.088	2.681	2.694	0.103	0.125	1.923	2.136	0.0855	2.602	NA	NA	NA	NA	NA	NA	NA	NA	NA	999	NA	NA	NA	NA	NA	NA	NA	NA
1136G	Serrakunda	51	51-001	Goat	West African Dwarf goat	Male	<1 year	NA	NA	NA	Yes	No	No	010RBTanimal	-	-	NA	014ELISAanimal	-	0.193	8.73919	0.107	0.087	1.258	1.133	0.102	0.106	0.67	0.691	0.097	1.0985	NA	NA	NA	NA	NA	NA	NA	NA	NA	999	NA	NA	NA	NA	NA	NA	NA	NA
1136S	Serrakunda	50	50-001	Sheep	Djallonke sheep	Female	1-3 years	NA	NA	NA	Yes	No	No	018RBTanimal	-	-	NA	006ELISAanimal	-	0.214	4.93851	0.083	0.088	2.681	2.694	0.103	0.125	1.923	2.136	0.0855	2.602	NA	NA	NA	NA	NA	NA	NA	NA	NA	999	NA	NA	NA	NA	NA	NA	NA	NA
1137G	Serrakunda	51	51-001	Goat	West African Dwarf goat	Female	>3 years	NA	NA	NA	Yes	No	No	010RBTanimal	-	-	NA	014ELISAanimal	-	0.121	2.1848	0.107	0.087	1.258	1.133	0.102	0.106	0.67	0.691	0.097	1.0985	NA	NA	NA	NA	NA	NA	NA	NA	NA	999	NA	NA	NA	NA	NA	NA	NA	NA
1137S	Serrakunda	50	50-001	Sheep	cross breed	Male	1-3 years	NA	NA	NA	Yes	No	No	018RBTanimal	-	-	NA	006ELISAanimal	-	0.151	2.51729	0.083	0.088	2.681	2.694	0.103	0.125	1.923	2.136	0.0855	2.602	NA	NA	NA	NA	NA	NA	NA	NA	NA	999	NA	NA	NA	NA	NA	NA	NA	NA
1138G	Serrakunda	51	51-001	Goat	West African Dwarf goat	Female	<1 year	NA	NA	NA	Yes	No	No	010RBTanimal	-	-	NA	014ELISAanimal	-	0.157	5.46199	0.107	0.087	1.258	1.133	0.102	0.106	0.67	0.691	0.097	1.0985	NA	NA	NA	NA	NA	NA	NA	NA	NA	999	NA	NA	NA	NA	NA	NA	NA	NA
1138S	Serrakunda	50	50-001	Sheep	Sahelian sheep	Male	>3 years	NA	NA	NA	Yes	No	No	018RBTanimal	-	-	NA	006ELISAanimal	-	0.128	1.63336	0.083	0.088	2.681	2.694	0.103	0.125	1.923	2.136	0.0855	2.602	NA	NA	NA	NA	NA	NA	NA	NA	NA	999	NA	NA	NA	NA	NA	NA	NA	NA
1139G	Serrakunda	51	51-001	Goat	West African Dwarf goat	Female	<1 year	NA	NA	NA	Yes	No	No	010RBTanimal	-	-	NA	014ELISAanimal	-	0.116	1.72963	0.107	0.087	1.258	1.133	0.102	0.106	0.67	0.691	0.097	1.0985	NA	NA	NA	NA	NA	NA	NA	NA	NA	999	NA	NA	NA	NA	NA	NA	NA	NA
1139S	Serrakunda	50	50-001	Sheep	Sahelian sheep	Female	1-3 years	NA	NA	NA	Yes	No	No	018RBTanimal	-	-	NA	006ELISAanimal	-	0.117	1.21061	0.083	0.088	2.681	2.694	0.103	0.125	1.923	2.136	0.0855	2.602	NA	NA	NA	NA	NA	NA	NA	NA	NA	999	NA	NA	NA	NA	NA	NA	NA	NA
1140G	Serrakunda	51	51-001	Goat	West African Dwarf goat	Female	>3 years	NA	NA	NA	Yes	No	No	010RBTanimal	-	-	NA	014ELISAanimal	-	0.136	3.5503	0.107	0.087	1.258	1.133	0.102	0.106	0.67	0.691	0.097	1.0985	NA	NA	NA	NA	NA	NA	NA	NA	NA	999	NA	NA	NA	NA	NA	NA	NA	NA
1140S	Serrakunda	50	50-001	Sheep	Djallonke sheep	Female	1-3 years	NA	NA	NA	Yes	No	No	018RBTanimal	-	-	NA	006ELISAanimal	-	0.186	3.86241	0.083	0.088	2.681	2.694	0.103	0.125	1.923	2.136	0.0855	2.602	NA	NA	NA	NA	NA	NA	NA	NA	NA	999	NA	NA	NA	NA	NA	NA	NA	NA
1141G	Serrakunda	51	51-001	Goat	West African Dwarf goat	Male	1-3 years	NA	NA	NA	Yes	No	No	010RBTanimal	-	-	NA	014ELISAanimal	-	0.099	0.182066	0.107	0.087	1.258	1.133	0.102	0.106	0.67	0.691	0.097	1.0985	NA	NA	NA	NA	NA	NA	NA	NA	NA	999	NA	NA	NA	NA	NA	NA	NA	NA
1141S	Serrakunda	50	50-001	Sheep	Sahelian sheep	Female	>3 years	NA	NA	NA	Yes	No	No	018RBTanimal	-	-	NA	006ELISAanimal	-	0.119	1.28747	0.083	0.088	2.681	2.694	0.103	0.125	1.923	2.136	0.0855	2.602	NA	NA	NA	NA	NA	NA	NA	NA	NA	999	NA	NA	NA	NA	NA	NA	NA	NA
1142G	Serrakunda	51	51-001	Goat	Sahelian sheep	Male	1-3 years	NA	NA	NA	Yes	No	No	010RBTanimal	-	-	NA	014ELISAanimal	-	0.105	0.728266	0.107	0.087	1.258	1.133	0.102	0.106	0.67	0.691	0.097	1.0985	NA	NA	NA	NA	NA	NA	NA	NA	NA	999	NA	NA	NA	NA	NA	NA	NA	NA
1142S	Serrakunda	50	50-001	Sheep	cross breed	Female	>3 years	NA	NA	NA	Yes	No	No	018RBTanimal	-	-	NA	006ELISAanimal	-	0.204	4.55419	0.083	0.088	2.681	2.694	0.103	0.125	1.923	2.136	0.0855	2.602	NA	NA	NA	NA	NA	NA	NA	NA	NA	999	NA	NA	NA	NA	NA	NA	NA	NA
1143G	Serrakunda	51	51-001	Goat	Sahelian sheep	Male	1-3 years	NA	NA	NA	Yes	No	No	010RBTanimal	-	-	NA	014ELISAanimal	-	0.125	2.54893	0.107	0.087	1.258	1.133	0.102	0.106	0.67	0.691	0.097	1.0985	NA	NA	NA	NA	NA	NA	NA	NA	NA	999	NA	NA	NA	NA	NA	NA	NA	NA
1143S	Serrakunda	50	50-001	Sheep	cross breed	Female	>3 years	NA	NA	NA	Yes	No	No	018RBTanimal	-	-	NA	006ELISAanimal	-	0.197	4.28517	0.083	0.088	2.681	2.694	0.103	0.125	1.923	2.136	0.0855	2.602	NA	NA	NA	NA	NA	NA	NA	NA	NA	999	NA	NA	NA	NA	NA	NA	NA	NA
1144G	Serrakunda	51	51-001	Goat	cross breed	Female	<1 year	NA	NA	NA	Yes	No	No	010RBTanimal	-	-	NA	014ELISAanimal	-	0.123	2.36686	0.107	0.087	1.258	1.133	0.102	0.106	0.67	0.691	0.097	1.0985	NA	NA	NA	NA	NA	NA	NA	NA	NA	999	NA	NA	NA	NA	NA	NA	NA	NA
1144S	Serrakunda	50	50-001	Sheep	Sahelian sheep	Female	1-3 years	NA	NA	NA	Yes	No	No	018RBTanimal	-	-	NA	006ELISAanimal	-	0.17	3.2475	0.083	0.088	2.681	2.694	0.103	0.125	1.923	2.136	0.0855	2.602	NA	NA	NA	NA	NA	NA	NA	NA	NA	999	NA	NA	NA	NA	NA	NA	NA	NA
1145G	Serrakunda	51	51-001	Goat	West African Dwarf goat	Male	<1 year	NA	NA	NA	Yes	No	No	010RBTanimal	-	-	NA	014ELISAanimal	-	0.132	3.18616	0.107	0.087	1.258	1.133	0.102	0.106	0.67	0.691	0.097	1.0985	NA	NA	NA	NA	NA	NA	NA	NA	NA	999	NA	NA	NA	NA	NA	NA	NA	NA
1145S	Serrakunda	50	50-001	Sheep	Sahelian sheep	Female	>3 years	NA	NA	NA	Yes	No	No	018RBTanimal	-	-	NA	006ELISAanimal	-	0.423	12.9708	0.083	0.088	2.681	2.694	0.103	0.125	1.923	2.136	0.0855	2.602	NA	NA	NA	NA	NA	NA	NA	NA	NA	999	NA	NA	NA	NA	NA	NA	NA	NA
1146G	Serrakunda	51	51-001	Goat	Sahelian sheep	Male	>3 years	NA	NA	NA	Yes	No	No	010RBTanimal	-	-	NA	014ELISAanimal	-	0.112	1.3655	0.107	0.087	1.258	1.133	0.102	0.106	0.67	0.691	0.097	1.0985	NA	NA	NA	NA	NA	NA	NA	NA	NA	999	NA	NA	NA	NA	NA	NA	NA	NA
1146S	Serrakunda	50	50-001	Sheep	cross breed	Female	>3 years	NA	NA	NA	Yes	No	No	018RBTanimal	-	-	NA	006ELISAanimal	-	0.204	4.55419	0.083	0.088	2.681	2.694	0.103	0.125	1.923	2.136	0.0855	2.602	NA	NA	NA	NA	NA	NA	NA	NA	NA	999	NA	NA	NA	NA	NA	NA	NA	NA
1147G	Serrakunda	51	51-001	Goat	Sahelian sheep	Male	<1 year	NA	NA	NA	Yes	No	No	011RBTanimal	-	-	NA	014ELISAanimal	-	0.107	0.910332	0.107	0.087	1.258	1.133	0.102	0.106	0.67	0.691	0.097	1.0985	NA	NA	NA	NA	NA	NA	NA	NA	NA	999	NA	NA	NA	NA	NA	NA	NA	NA
1147S	Serrakunda	50	50-001	Sheep	Djallonke sheep	Female	>3 years	NA	NA	NA	Yes	No	No	018RBTanimal	-	-	NA	006ELISAanimal	-	0.277	7.35972	0.083	0.088	2.681	2.694	0.103	0.125	1.923	2.136	0.0855	2.602	NA	NA	NA	NA	NA	NA	NA	NA	NA	999	NA	NA	NA	NA	NA	NA	NA	NA
1148G	Serrakunda	51	51-001	Goat	Sahelian sheep	Male	1-3 years	NA	NA	NA	Yes	No	No	011RBTanimal	-	-	NA	014ELISAanimal	-	0.134	3.36823	0.107	0.087	1.258	1.133	0.102	0.106	0.67	0.691	0.097	1.0985	NA	NA	NA	NA	NA	NA	NA	NA	NA	999	NA	NA	NA	NA	NA	NA	NA	NA
1148S	Serrakunda	50	50-001	Sheep	Djallonke sheep	Female	>3 years	NA	NA	NA	Yes	No	No	018RBTanimal	-	-	NA	006ELISAanimal	-	0.173	3.3628	0.083	0.088	2.681	2.694	0.103	0.125	1.923	2.136	0.0855	2.602	NA	NA	NA	NA	NA	NA	NA	NA	NA	999	NA	NA	NA	NA	NA	NA	NA	NA
1149G	Serrakunda	51	51-001	Goat	Sahelian goat	Male	>3 years	NA	NA	NA	Yes	No	No	011RBTanimal	-	-	NA	014ELISAanimal	-	0.106	0.819299	0.107	0.087	1.258	1.133	0.102	0.106	0.67	0.691	0.097	1.0985	NA	NA	NA	NA	NA	NA	NA	NA	NA	999	NA	NA	NA	NA	NA	NA	NA	NA
1149S	Serrakunda	50	50-001	Sheep	Djallonke sheep	Male	<1 year	NA	NA	NA	Yes	No	No	018RBTanimal	-	-	NA	006ELISAanimal	-	0.145	2.2867	0.083	0.088	2.681	2.694	0.103	0.125	1.923	2.136	0.0855	2.602	NA	NA	NA	NA	NA	NA	NA	NA	NA	999	NA	NA	NA	NA	NA	NA	NA	NA
1150G	Serrakunda	51	51-001	Goat	West African Dwarf goat	Female	<1 year	NA	NA	NA	Yes	No	No	011RBTanimal	-	-	NA	014ELISAanimal	-	0.122	2.27583	0.107	0.087	1.258	1.133	0.102	0.106	0.67	0.691	0.097	1.0985	NA	NA	NA	NA	NA	NA	NA	NA	NA	999	NA	NA	NA	NA	NA	NA	NA	NA
1150S	Serrakunda	50	50-001	Sheep	Sahelian sheep	Female	>3 years	NA	NA	NA	Yes	No	No	018RBTanimal	-	-	NA	006ELISAanimal	-	0.133	1.82552	0.083	0.088	2.681	2.694	0.103	0.125	1.923	2.136	0.0855	2.602	NA	NA	NA	NA	NA	NA	NA	NA	NA	999	NA	NA	NA	NA	NA	NA	NA	NA
1151G	Serrakunda	51	51-001	Goat	West African Dwarf goat	Female	<1 year	NA	NA	NA	Yes	No	No	011RBTanimal	-	-	NA	014ELISAanimal	-	0.129	2.91306	0.107	0.087	1.258	1.133	0.102	0.106	0.67	0.691	0.097	1.0985	NA	NA	NA	NA	NA	NA	NA	NA	NA	999	NA	NA	NA	NA	NA	NA	NA	NA
1151S	Serrakunda	50	50-001	Sheep	Sahelian sheep	Female	>3 years	NA	NA	NA	Yes	No	No	019RBTanimal	-	-	NA	006ELISAanimal	-	0.134	1.86395	0.083	0.088	2.681	2.694	0.103	0.125	1.923	2.136	0.0855	2.602	NA	NA	NA	NA	NA	NA	NA	NA	NA	999	NA	NA	NA	NA	NA	NA	NA	NA
1152G	Serrakunda	51	51-001	Goat	West African Dwarf goat	Female	<1 year	NA	NA	NA	Yes	No	No	011RBTanimal	-	-	NA	014ELISAanimal	-	0.115	1.6386	0.107	0.087	1.258	1.133	0.102	0.106	0.67	0.691	0.097	1.0985	NA	NA	NA	NA	NA	NA	NA	NA	NA	999	NA	NA	NA	NA	NA	NA	NA	NA
1152S	Serrakunda	50	50-001	Sheep	cross breed	Female	<1 year	NA	NA	NA	Yes	No	No	019RBTanimal	-	-	NA	006ELISAanimal	-	0.359	10.5111	0.083	0.088	2.681	2.694	0.103	0.125	1.923	2.136	0.0855	2.602	NA	NA	NA	NA	NA	NA	NA	NA	NA	999	NA	NA	NA	NA	NA	NA	NA	NA
1153G	Serrakunda	51	51-001	Goat	West African Dwarf goat	Female	>3 years	NA	NA	NA	Yes	No	No	011RBTanimal	-	-	NA	014ELISAanimal	-	0.129	2.91306	0.107	0.087	1.258	1.133	0.102	0.106	0.67	0.691	0.097	1.0985	NA	NA	NA	NA	NA	NA	NA	NA	NA	999	NA	NA	NA	NA	NA	NA	NA	NA
1153S	Serrakunda	50	50-001	Sheep	Sahelian sheep	Male	>3 years	NA	NA	NA	Yes	No	No	019RBTanimal	-	-	NA	006ELISAanimal	-	0.399	12.0484	0.083	0.088	2.681	2.694	0.103	0.125	1.923	2.136	0.0855	2.602	NA	NA	NA	NA	NA	NA	NA	NA	NA	999	NA	NA	NA	NA	NA	NA	NA	NA
1154G	Serrakunda	51	51-001	Goat	West African Dwarf goat	Female	>3 years	NA	NA	NA	Yes	No	No	011RBTanimal	-	-	NA	014ELISAanimal	-	0.131	3.09513	0.107	0.087	1.258	1.133	0.102	0.106	0.67	0.691	0.097	1.0985	NA	NA	NA	NA	NA	NA	NA	NA	NA	999	NA	NA	NA	NA	NA	NA	NA	NA
1154S	Serrakunda	50	50-001	Sheep	cross breed	Female	>3 years	NA	NA	NA	Yes	No	No	019RBTanimal	-	-	NA	006ELISAanimal	-	0.089	0.134512	0.083	0.088	2.681	2.694	0.103	0.125	1.923	2.136	0.0855	2.602	NA	NA	NA	NA	NA	NA	NA	NA	NA	999	NA	NA	NA	NA	NA	NA	NA	NA
1155G	Serrakunda	51	51-001	Goat	West African Dwarf goat	Female	>3 years	NA	NA	NA	Yes	No	No	011RBTanimal	-	-	NA	014ELISAanimal	-	0.119	2.00273	0.107	0.087	1.258	1.133	0.102	0.106	0.67	0.691	0.097	1.0985	NA	NA	NA	NA	NA	NA	NA	NA	NA	999	NA	NA	NA	NA	NA	NA	NA	NA
1155S	Serrakunda	50	50-001	Sheep	cross breed	Female	1-3 years	NA	NA	NA	Yes	No	No	019RBTanimal	-	-	NA	006ELISAanimal	-	0.162	2.94005	0.083	0.088	2.681	2.694	0.103	0.125	1.923	2.136	0.0855	2.602	NA	NA	NA	NA	NA	NA	NA	NA	NA	999	NA	NA	NA	NA	NA	NA	NA	NA
1156G	Serrakunda	51	51-001	Goat	West African Dwarf goat	Female	<1 year	NA	NA	NA	Yes	No	No	011RBTanimal	-	-	NA	014ELISAanimal	-	0.157	5.46199	0.107	0.087	1.258	1.133	0.102	0.106	0.67	0.691	0.097	1.0985	NA	NA	NA	NA	NA	NA	NA	NA	NA	999	NA	NA	NA	NA	NA	NA	NA	NA
1156S	Serrakunda	50	50-001	Sheep	Sahelian sheep	Male	>3 years	NA	NA	NA	Yes	No	No	019RBTanimal	-	-	NA	006ELISAanimal	-	0.161	2.90161	0.083	0.088	2.681	2.694	0.103	0.125	1.923	2.136	0.0855	2.602	NA	NA	NA	NA	NA	NA	NA	NA	NA	999	NA	NA	NA	NA	NA	NA	NA	NA
1157G	Serrakunda	51	51-001	Goat	cross breed	Female	<1 year	NA	NA	NA	Yes	No	No	011RBTanimal	-	-	NA	014ELISAanimal	-	0.115	1.6386	0.107	0.087	1.258	1.133	0.102	0.106	0.67	0.691	0.097	1.0985	NA	NA	NA	NA	NA	NA	NA	NA	NA	999	NA	NA	NA	NA	NA	NA	NA	NA
1157S	Serrakunda	50	50-001	Sheep	Sahelian sheep	Male	>3 years	NA	NA	NA	Yes	No	No	019RBTanimal	-	-	NA	006ELISAanimal	-	0.131	1.74865	0.083	0.088	2.681	2.694	0.103	0.125	1.923	2.136	0.0855	2.602	NA	NA	NA	NA	NA	NA	NA	NA	NA	999	NA	NA	NA	NA	NA	NA	NA	NA
1158G	Serrakunda	51	51-001	Goat	Sahelian sheep	Male	<1 year	NA	NA	NA	Yes	No	No	011RBTanimal	-	-	NA	014ELISAanimal	-	0.103	0.546199	0.107	0.087	1.258	1.133	0.102	0.106	0.67	0.691	0.097	1.0985	NA	NA	NA	NA	NA	NA	NA	NA	NA	999	NA	NA	NA	NA	NA	NA	NA	NA
1158S	Serrakunda	50	50-001	Sheep	cross breed	Male	<1 year	NA	NA	NA	Yes	No	No	019RBTanimal	-	-	NA	006ELISAanimal	-	0.115	1.13374	0.083	0.088	2.681	2.694	0.103	0.125	1.923	2.136	0.0855	2.602	NA	NA	NA	NA	NA	NA	NA	NA	NA	999	NA	NA	NA	NA	NA	NA	NA	NA
1159G	Serrakunda	51	51-001	Goat	West African Dwarf goat	Male	<1 year	NA	NA	NA	Yes	No	No	011RBTanimal	-	-	NA	014ELISAanimal	-	0.106	0.819299	0.107	0.087	1.258	1.133	0.102	0.106	0.67	0.691	0.097	1.0985	NA	NA	NA	NA	NA	NA	NA	NA	NA	999	NA	NA	NA	NA	NA	NA	NA	NA
1159S	Serrakunda	50	50-001	Sheep	cross breed	Female	<1 year	NA	NA	NA	Yes	No	No	019RBTanimal	-	-	NA	006ELISAanimal	-	0.244	6.09147	0.083	0.088	2.681	2.694	0.103	0.125	1.923	2.136	0.0855	2.602	NA	NA	NA	NA	NA	NA	NA	NA	NA	999	NA	NA	NA	NA	NA	NA	NA	NA
1160G	Serrakunda	51	51-001	Goat	West African Dwarf goat	Male	<1 year	NA	NA	NA	Yes	No	No	011RBTanimal	-	-	NA	014ELISAanimal	-	0.124	2.4579	0.107	0.087	1.258	1.133	0.102	0.106	0.67	0.691	0.097	1.0985	NA	NA	NA	NA	NA	NA	NA	NA	NA	999	NA	NA	NA	NA	NA	NA	NA	NA
1160S	Serrakunda	50	50-001	Sheep	cross breed	Female	<1 year	NA	NA	NA	Yes	No	No	019RBTanimal	-	-	NA	006ELISAanimal	-	0.253	6.43736	0.083	0.088	2.681	2.694	0.103	0.125	1.923	2.136	0.0855	2.602	NA	NA	NA	NA	NA	NA	NA	NA	NA	999	NA	NA	NA	NA	NA	NA	NA	NA
1161G	Serrakunda	51	51-001	Goat	West African Dwarf goat	Male	<1 year	NA	NA	NA	Yes	No	No	011RBTanimal	-	-	NA	014ELISAanimal	-	0.092	-0.455166	0.107	0.087	1.258	1.133	0.102	0.106	0.67	0.691	0.097	1.0985	NA	NA	NA	NA	NA	NA	NA	NA	NA	999	NA	NA	NA	NA	NA	NA	NA	NA
1161S	Serrakunda	50	50-001	Sheep	Djallonke sheep	Female	<1 year	NA	NA	NA	Yes	No	No	019RBTanimal	-	-	NA	006ELISAanimal	-	0.123	1.4412	0.083	0.088	2.681	2.694	0.103	0.125	1.923	2.136	0.0855	2.602	NA	NA	NA	NA	NA	NA	NA	NA	NA	999	NA	NA	NA	NA	NA	NA	NA	NA
1162G	Serrakunda	51	51-001	Goat	West African Dwarf goat	Male	<1 year	NA	NA	NA	Yes	No	No	011RBTanimal	-	-	NA	014ELISAanimal	-	0.11	1.18343	0.107	0.087	1.258	1.133	0.102	0.106	0.67	0.691	0.097	1.0985	NA	NA	NA	NA	NA	NA	NA	NA	NA	999	NA	NA	NA	NA	NA	NA	NA	NA
1162S	Serrakunda	50	50-001	Sheep	cross breed	Female	>3 years	NA	NA	NA	Yes	No	No	019RBTanimal	-	-	NA	006ELISAanimal	-	0.104	0.710992	0.083	0.088	2.681	2.694	0.103	0.125	1.923	2.136	0.0855	2.602	NA	NA	NA	NA	NA	NA	NA	NA	NA	999	NA	NA	NA	NA	NA	NA	NA	NA
1163G	Serrakunda	51	51-001	Goat	cross breed	Female	>3 years	NA	NA	NA	Yes	No	No	011RBTanimal	-	-	NA	014ELISAanimal	-	0.102	0.455166	0.107	0.087	1.258	1.133	0.102	0.106	0.67	0.691	0.097	1.0985	NA	NA	NA	NA	NA	NA	NA	NA	NA	999	NA	NA	NA	NA	NA	NA	NA	NA
1163S	Serrakunda	50	50-001	Sheep	cross breed	Female	>3 years	NA	NA	NA	Yes	No	No	019RBTanimal	-	-	NA	006ELISAanimal	-	0.186	3.86241	0.083	0.088	2.681	2.694	0.103	0.125	1.923	2.136	0.0855	2.602	NA	NA	NA	NA	NA	NA	NA	NA	NA	999	NA	NA	NA	NA	NA	NA	NA	NA
1164G	Serrakunda	51	51-001	Goat	West African Dwarf goat	Female	>3 years	NA	NA	NA	Yes	No	No	011RBTanimal	-	-	NA	014ELISAanimal	-	0.126	2.63996	0.107	0.087	1.258	1.133	0.102	0.106	0.67	0.691	0.097	1.0985	NA	NA	NA	NA	NA	NA	NA	NA	NA	999	NA	NA	NA	NA	NA	NA	NA	NA
1164S	Serrakunda	50	50-001	Sheep	Djallonke sheep	Female	>3 years	NA	NA	NA	Yes	No	No	019RBTanimal	-	-	NA	006ELISAanimal	-	0.12	1.3259	0.083	0.088	2.681	2.694	0.103	0.125	1.923	2.136	0.0855	2.602	NA	NA	NA	NA	NA	NA	NA	NA	NA	999	NA	NA	NA	NA	NA	NA	NA	NA
1165G	Serrakunda	51	51-001	Goat	Sahelian sheep	Male	1-3 years	NA	NA	NA	Yes	No	No	011RBTanimal	-	-	NA	014ELISAanimal	-	0.119	2.00273	0.107	0.087	1.258	1.133	0.102	0.106	0.67	0.691	0.097	1.0985	NA	NA	NA	NA	NA	NA	NA	NA	NA	999	NA	NA	NA	NA	NA	NA	NA	NA
1165S	Serrakunda	50	50-001	Sheep	cross breed	Male	1-3 years	NA	NA	NA	Yes	No	No	NA	NA	NA	NA	006ELISAanimal	-	0.086	0.019216	0.083	0.088	2.681	2.694	0.103	0.125	1.923	2.136	0.0855	2.602	NA	NA	NA	NA	NA	NA	NA	NA	NA	999	NA	NA	NA	NA	NA	NA	NA	NA
1166G	Serrakunda	51	51-001	Goat	Sahelian sheep	Male	1-3 years	NA	NA	NA	Yes	No	No	011RBTanimal	-	-	NA	014ELISAanimal	-	0.113	1.45653	0.107	0.087	1.258	1.133	0.102	0.106	0.67	0.691	0.097	1.0985	NA	NA	NA	NA	NA	NA	NA	NA	NA	999	NA	NA	NA	NA	NA	NA	NA	NA
1166S	Serrakunda	50	50-001	Sheep	Djallonke sheep	Female	>3 years	NA	NA	NA	Yes	No	No	019RBTanimal	-	-	NA	006ELISAanimal	-	0.098	0.4804	0.083	0.088	2.681	2.694	0.103	0.125	1.923	2.136	0.0855	2.602	NA	NA	NA	NA	NA	NA	NA	NA	NA	999	NA	NA	NA	NA	NA	NA	NA	NA
1167G	Serrakunda	51	51-001	Goat	Sahelian sheep	Male	1-3 years	NA	NA	NA	Yes	No	No	011RBTanimal	-	-	NA	014ELISAanimal	-	0.133	3.2772	0.107	0.087	1.258	1.133	0.102	0.106	0.67	0.691	0.097	1.0985	NA	NA	NA	NA	NA	NA	NA	NA	NA	999	NA	NA	NA	NA	NA	NA	NA	NA
1167S	Serrakunda	50	50-001	Sheep	Djallonke sheep	Female	>3 years	NA	NA	NA	Yes	No	No	019RBTanimal	-	-	NA	006ELISAanimal	-	0.222	5.24596	0.083	0.088	2.681	2.694	0.103	0.125	1.923	2.136	0.0855	2.602	NA	NA	NA	NA	NA	NA	NA	NA	NA	999	NA	NA	NA	NA	NA	NA	NA	NA
1168G	Serrakunda	51	51-001	Goat	Sahelian sheep	Male	1-3 years	NA	NA	NA	Yes	No	No	011RBTanimal	-	-	NA	014ELISAanimal	-	0.121	2.1848	0.107	0.087	1.258	1.133	0.102	0.106	0.67	0.691	0.097	1.0985	NA	NA	NA	NA	NA	NA	NA	NA	NA	999	NA	NA	NA	NA	NA	NA	NA	NA
1168S	Serrakunda	50	50-001	Sheep	Djallonke sheep	Female	>3 years	NA	NA	NA	Yes	No	No	019RBTanimal	-	-	NA	006ELISAanimal	-	0.127	1.59493	0.083	0.088	2.681	2.694	0.103	0.125	1.923	2.136	0.0855	2.602	NA	NA	NA	NA	NA	NA	NA	NA	NA	999	NA	NA	NA	NA	NA	NA	NA	NA
1169G	Serrakunda	51	51-001	Goat	Sahelian sheep	Male	<1 year	NA	NA	NA	Yes	No	No	011RBTanimal	-	-	NA	014ELISAanimal	-	0.122	2.27583	0.107	0.087	1.258	1.133	0.102	0.106	0.67	0.691	0.097	1.0985	NA	NA	NA	NA	NA	NA	NA	NA	NA	999	NA	NA	NA	NA	NA	NA	NA	NA
1169S	Serrakunda	50	50-001	Sheep	cross breed	Female	1-3 years	NA	NA	NA	Yes	No	No	019RBTanimal	-	-	NA	006ELISAanimal	-	0.189	3.97771	0.083	0.088	2.681	2.694	0.103	0.125	1.923	2.136	0.0855	2.602	NA	NA	NA	NA	NA	NA	NA	NA	NA	999	NA	NA	NA	NA	NA	NA	NA	NA
1170G	Serrakunda	51	51-001	Goat	Sahelian sheep	Male	<1 year	NA	NA	NA	Yes	No	No	011RBTanimal	-	-	NA	014ELISAanimal	-	0.106	0.819299	0.107	0.087	1.258	1.133	0.102	0.106	0.67	0.691	0.097	1.0985	NA	NA	NA	NA	NA	NA	NA	NA	NA	999	NA	NA	NA	NA	NA	NA	NA	NA
1170S	Serrakunda	50	50-001	Sheep	Djallonke sheep	Female	>3 years	NA	NA	NA	Yes	No	No	019RBTanimal	-	-	NA	006ELISAanimal	-	0.142	2.17141	0.083	0.088	2.681	2.694	0.103	0.125	1.923	2.136	0.0855	2.602	NA	NA	NA	NA	NA	NA	NA	NA	NA	999	NA	NA	NA	NA	NA	NA	NA	NA
1171G	Serrakunda	51	51-001	Goat	West African Dwarf goat	Female	1-3 years	NA	NA	NA	Yes	No	No	011RBTanimal	-	-	NA	014ELISAanimal	-	0.115	1.6386	0.107	0.087	1.258	1.133	0.102	0.106	0.67	0.691	0.097	1.0985	NA	NA	NA	NA	NA	NA	NA	NA	NA	999	NA	NA	NA	NA	NA	NA	NA	NA
1171S	Serrakunda	50	50-001	Sheep	Djallonke sheep	Female	<1 year	NA	NA	NA	Yes	No	No	019RBTanimal	-	-	NA	006ELISAanimal	-	0.134	1.86395	0.083	0.088	2.681	2.694	0.103	0.125	1.923	2.136	0.0855	2.602	NA	NA	NA	NA	NA	NA	NA	NA	NA	999	NA	NA	NA	NA	NA	NA	NA	NA
1172G	Serrakunda	51	51-001	Goat	West African Dwarf goat	Female	<1 year	NA	NA	NA	Yes	No	No	011RBTanimal	-	-	NA	014ELISAanimal	-	0.135	3.45926	0.107	0.087	1.258	1.133	0.102	0.106	0.67	0.691	0.097	1.0985	NA	NA	NA	NA	NA	NA	NA	NA	NA	999	NA	NA	NA	NA	NA	NA	NA	NA
1172S	Serrakunda	50	50-001	Sheep	Djallonke sheep	Female	>3 years	NA	NA	NA	Yes	No	No	019RBTanimal	-	-	NA	006ELISAanimal	-	0.201	4.43889	0.083	0.088	2.681	2.694	0.103	0.125	1.923	2.136	0.0855	2.602	NA	NA	NA	NA	NA	NA	NA	NA	NA	999	NA	NA	NA	NA	NA	NA	NA	NA
1173G	Serrakunda	51	51-001	Goat	Sahelian sheep	Male	1-3 years	NA	NA	NA	Yes	No	No	011RBTanimal	-	-	NA	014ELISAanimal	-	0.125	2.54893	0.107	0.087	1.258	1.133	0.102	0.106	0.67	0.691	0.097	1.0985	NA	NA	NA	NA	NA	NA	NA	NA	NA	999	NA	NA	NA	NA	NA	NA	NA	NA
1173S	Serrakunda	50	50-001	Sheep	Sahelian goat	Female	>3 years	NA	NA	NA	Yes	No	No	019RBTanimal	-	-	NA	006ELISAanimal	-	0.192	4.09301	0.083	0.088	2.681	2.694	0.103	0.125	1.923	2.136	0.0855	2.602	NA	NA	NA	NA	NA	NA	NA	NA	NA	999	NA	NA	NA	NA	NA	NA	NA	NA
1174G	Serrakunda	51	51-001	Goat	Sahelian sheep	Male	1-3 years	NA	NA	NA	Yes	No	No	011RBTanimal	-	-	NA	014ELISAanimal	-	0.11	1.18343	0.107	0.087	1.258	1.133	0.102	0.106	0.67	0.691	0.097	1.0985	NA	NA	NA	NA	NA	NA	NA	NA	NA	999	NA	NA	NA	NA	NA	NA	NA	NA
1174S	Serrakunda	50	50-001	Sheep	cross breed	Female	>3 years	NA	NA	NA	Yes	No	No	019RBTanimal	-	-	NA	006ELISAanimal	-	0.131	1.74865	0.083	0.088	2.681	2.694	0.103	0.125	1.923	2.136	0.0855	2.602	NA	NA	NA	NA	NA	NA	NA	NA	NA	999	NA	NA	NA	NA	NA	NA	NA	NA
1175G	Serrakunda	51	51-001	Goat	West African Dwarf goat	Male	<1 year	NA	NA	NA	Yes	No	No	011RBTanimal	-	-	NA	014ELISAanimal	-	0.121	2.1848	0.107	0.087	1.258	1.133	0.102	0.106	0.67	0.691	0.097	1.0985	NA	NA	NA	NA	NA	NA	NA	NA	NA	999	NA	NA	NA	NA	NA	NA	NA	NA
1175S	Serrakunda	50	50-001	Sheep	cross breed	Female	>3 years	NA	NA	NA	Yes	No	No	019RBTanimal	-	-	NA	006ELISAanimal	-	0.214	4.93851	0.083	0.088	2.681	2.694	0.103	0.125	1.923	2.136	0.0855	2.602	NA	NA	NA	NA	NA	NA	NA	NA	NA	999	NA	NA	NA	NA	NA	NA	NA	NA
1176G	Serrakunda	51	51-001	Goat	Sahelian sheep	Male	<1 year	NA	NA	NA	Yes	No	No	011RBTanimal	-	-	NA	014ELISAanimal	-	0.141	4.00546	0.107	0.087	1.258	1.133	0.102	0.106	0.67	0.691	0.097	1.0985	NA	NA	NA	NA	NA	NA	NA	NA	NA	999	NA	NA	NA	NA	NA	NA	NA	NA
1176S	Serrakunda	50	50-001	Sheep	Djallonke sheep	Female	>3 years	NA	NA	NA	Yes	No	No	019RBTanimal	-	-	NA	006ELISAanimal	-	0.128	1.63336	0.083	0.088	2.681	2.694	0.103	0.125	1.923	2.136	0.0855	2.602	NA	NA	NA	NA	NA	NA	NA	NA	NA	999	NA	NA	NA	NA	NA	NA	NA	NA
1177G	Serrakunda	51	51-001	Goat	West African Dwarf goat	Female	<1 year	NA	NA	NA	Yes	No	No	012RBTanimal	-	-	NA	014ELISAanimal	-	0.152	5.00683	0.107	0.087	1.258	1.133	0.102	0.106	0.67	0.691	0.097	1.0985	NA	NA	NA	NA	NA	NA	NA	NA	NA	999	NA	NA	NA	NA	NA	NA	NA	NA
1177S	Serrakunda	50	50-001	Sheep	Djallonke sheep	Female	>3 years	NA	NA	NA	Yes	No	No	019RBTanimal	-	-	NA	006ELISAanimal	-	0.115	1.13374	0.083	0.088	2.681	2.694	0.103	0.125	1.923	2.136	0.0855	2.602	NA	NA	NA	NA	NA	NA	NA	NA	NA	999	NA	NA	NA	NA	NA	NA	NA	NA
1178G	Serrakunda	51	51-001	Goat	Sahelian sheep	Male	<1 year	NA	NA	NA	Yes	No	No	012RBTanimal	-	-	NA	014ELISAanimal	-	0.163	6.00819	0.107	0.087	1.258	1.133	0.102	0.106	0.67	0.691	0.097	1.0985	NA	NA	NA	NA	NA	NA	NA	NA	NA	999	NA	NA	NA	NA	NA	NA	NA	NA
1178S	Serrakunda	50	50-001	Sheep	Djallonke sheep	Female	>3 years	NA	NA	NA	Yes	No	No	019RBTanimal	-	-	NA	006ELISAanimal	-	0.168	3.17064	0.083	0.088	2.681	2.694	0.103	0.125	1.923	2.136	0.0855	2.602	NA	NA	NA	NA	NA	NA	NA	NA	NA	999	NA	NA	NA	NA	NA	NA	NA	NA
1179G	Serrakunda	51	51-001	Goat	Sahelian sheep	Male	1-3 years	NA	NA	NA	Yes	No	No	012RBTanimal	-	-	NA	014ELISAanimal	-	0.096	-0.0910332	0.107	0.087	1.258	1.133	0.102	0.106	0.67	0.691	0.097	1.0985	NA	NA	NA	NA	NA	NA	NA	NA	NA	999	NA	NA	NA	NA	NA	NA	NA	NA
1179S	Serrakunda	50	50-001	Sheep	Sahelian sheep	Female	>3 years	NA	NA	NA	Yes	No	No	019RBTanimal	-	-	NA	006ELISAanimal	-	0.11	0.941583	0.083	0.088	2.681	2.694	0.103	0.125	1.923	2.136	0.0855	2.602	NA	NA	NA	NA	NA	NA	NA	NA	NA	999	NA	NA	NA	NA	NA	NA	NA	NA
1180G	Serrakunda	51	51-001	Goat	Sahelian sheep	Female	1-3 years	NA	NA	NA	Yes	No	No	012RBTanimal	-	-	NA	014ELISAanimal	-	0.107	0.910332	0.107	0.087	1.258	1.133	0.102	0.106	0.67	0.691	0.097	1.0985	NA	NA	NA	NA	NA	NA	NA	NA	NA	999	NA	NA	NA	NA	NA	NA	NA	NA
1180S	Serrakunda	50	50-001	Sheep	Sahelian sheep	Female	>3 years	NA	NA	NA	Yes	No	No	019RBTanimal	-	-	NA	006ELISAanimal	-	0.133	1.82552	0.083	0.088	2.681	2.694	0.103	0.125	1.923	2.136	0.0855	2.602	NA	NA	NA	NA	NA	NA	NA	NA	NA	999	NA	NA	NA	NA	NA	NA	NA	NA
1181G	Serrakunda	51	51-001	Goat	Sahelian sheep	Female	>3 years	NA	NA	NA	Yes	No	No	012RBTanimal	-	-	NA	014ELISAanimal	-	0.109	1.0924	0.107	0.087	1.258	1.133	0.102	0.106	0.67	0.691	0.097	1.0985	NA	NA	NA	NA	NA	NA	NA	NA	NA	999	NA	NA	NA	NA	NA	NA	NA	NA
1181S	Serrakunda	50	50-001	Sheep	Djallonke sheep	Female	>3 years	NA	NA	NA	Yes	No	No	019RBTanimal	-	-	NA	006ELISAanimal	-	0.159	2.82475	0.083	0.088	2.681	2.694	0.103	0.125	1.923	2.136	0.0855	2.602	NA	NA	NA	NA	NA	NA	NA	NA	NA	999	NA	NA	NA	NA	NA	NA	NA	NA
1182G	Serrakunda	51	51-001	Goat	West African Dwarf goat	Female	>3 years	NA	NA	NA	Yes	No	No	012RBTanimal	-	-	NA	014ELISAanimal	-	0.123	2.36686	0.107	0.087	1.258	1.133	0.102	0.106	0.67	0.691	0.097	1.0985	NA	NA	NA	NA	NA	NA	NA	NA	NA	999	NA	NA	NA	NA	NA	NA	NA	NA
1182S	Serrakunda	50	50-001	Sheep	Djallonke sheep	Female	>3 years	NA	NA	NA	Yes	No	No	019RBTanimal	-	-	NA	006ELISAanimal	-	0.126	1.5565	0.083	0.088	2.681	2.694	0.103	0.125	1.923	2.136	0.0855	2.602	NA	NA	NA	NA	NA	NA	NA	NA	NA	999	NA	NA	NA	NA	NA	NA	NA	NA
1183G	Serrakunda	51	51-001	Goat	West African Dwarf goat	Female	1-3 years	NA	NA	NA	Yes	No	No	012RBTanimal	-	-	NA	014ELISAanimal	-	0.119	2.00273	0.107	0.087	1.258	1.133	0.102	0.106	0.67	0.691	0.097	1.0985	NA	NA	NA	NA	NA	NA	NA	NA	NA	999	NA	NA	NA	NA	NA	NA	NA	NA
1183S	Serrakunda	50	50-001	Sheep	cross breed	Male	>3 years	NA	NA	NA	Yes	No	No	019RBTanimal	-	-	NA	006ELISAanimal	-	0.083	-0.0960799	0.083	0.088	2.681	2.694	0.103	0.125	1.923	2.136	0.0855	2.602	NA	NA	NA	NA	NA	NA	NA	NA	NA	999	NA	NA	NA	NA	NA	NA	NA	NA
1184G	Serrakunda	51	51-001	Goat	Sahelian sheep	Female	>3 years	NA	NA	NA	Yes	No	No	012RBTanimal	-	-	NA	014ELISAanimal	-	0.159	5.64406	0.107	0.087	1.258	1.133	0.102	0.106	0.67	0.691	0.097	1.0985	NA	NA	NA	NA	NA	NA	NA	NA	NA	999	NA	NA	NA	NA	NA	NA	NA	NA
1184S	Serrakunda	50	50-001	Sheep	Sahelian sheep	Female	>3 years	NA	NA	NA	Yes	No	No	020RBTanimal	-	-	NA	006ELISAanimal	-	0.253	6.43736	0.083	0.088	2.681	2.694	0.103	0.125	1.923	2.136	0.0855	2.602	NA	NA	NA	NA	NA	NA	NA	NA	NA	999	NA	NA	NA	NA	NA	NA	NA	NA
1185G	Serrakunda	50	50-001	Goat	Sahelian goat	Male	<1 year	NA	NA	NA	Yes	No	No	012RBTanimal	-	-	NA	014ELISAanimal	-	0.13	3.0041	0.107	0.087	1.258	1.133	0.102	0.106	0.67	0.691	0.097	1.0985	NA	NA	NA	NA	NA	NA	NA	NA	NA	999	NA	NA	NA	NA	NA	NA	NA	NA
1185S	Serrakunda	50	50-001	Sheep	cross breed	Male	<1 year	NA	NA	NA	Yes	No	No	020RBTanimal	-	-	NA	006ELISAanimal	-	0.154	2.63259	0.083	0.088	2.681	2.694	0.103	0.125	1.923	2.136	0.0855	2.602	NA	NA	NA	NA	NA	NA	NA	NA	NA	999	NA	NA	NA	NA	NA	NA	NA	NA
1186G	Serrakunda	50	50-001	Goat	Sahelian goat	Male	<1 year	NA	NA	NA	Yes	No	No	012RBTanimal	-	-	NA	014ELISAanimal	-	0.107	0.910332	0.107	0.087	1.258	1.133	0.102	0.106	0.67	0.691	0.097	1.0985	NA	NA	NA	NA	NA	NA	NA	NA	NA	999	NA	NA	NA	NA	NA	NA	NA	NA
1186S	Serrakunda	50	50-001	Sheep	Sahelian sheep	Female	>3 years	NA	NA	NA	Yes	No	No	020RBTanimal	-	-	NA	006ELISAanimal	-	0.189	3.97771	0.083	0.088	2.681	2.694	0.103	0.125	1.923	2.136	0.0855	2.602	NA	NA	NA	NA	NA	NA	NA	NA	NA	999	NA	NA	NA	NA	NA	NA	NA	NA
1187G	Serrakunda	50	50-001	Goat	Sahelian goat	Male	<1 year	NA	NA	NA	Yes	No	No	012RBTanimal	-	-	NA	014ELISAanimal	-	0.114	1.54756	0.107	0.087	1.258	1.133	0.102	0.106	0.67	0.691	0.097	1.0985	NA	NA	NA	NA	NA	NA	NA	NA	NA	999	NA	NA	NA	NA	NA	NA	NA	NA
1187S	Serrakunda	50	50-001	Sheep	Djallonke sheep	Female	>3 years	NA	NA	NA	Yes	No	No	020RBTanimal	-	-	NA	006ELISAanimal	-	0.17	3.2475	0.083	0.088	2.681	2.694	0.103	0.125	1.923	2.136	0.0855	2.602	NA	NA	NA	NA	NA	NA	NA	NA	NA	999	NA	NA	NA	NA	NA	NA	NA	NA
1188G	Serrakunda	50	50-001	Goat	Sahelian goat	Male	<1 year	NA	NA	NA	Yes	No	No	012RBTanimal	-	-	NA	014ELISAanimal	-	0.104	0.637233	0.107	0.087	1.258	1.133	0.102	0.106	0.67	0.691	0.097	1.0985	NA	NA	NA	NA	NA	NA	NA	NA	NA	999	NA	NA	NA	NA	NA	NA	NA	NA
1188S	Serrakunda	50	50-001	Sheep	Sahelian sheep	Female	>3 years	NA	NA	NA	Yes	No	No	020RBTanimal	-	-	NA	006ELISAanimal	-	0.207	4.66949	0.083	0.088	2.681	2.694	0.103	0.125	1.923	2.136	0.0855	2.602	NA	NA	NA	NA	NA	NA	NA	NA	NA	999	NA	NA	NA	NA	NA	NA	NA	NA
1189G	Serrakunda	50	50-001	Goat	Sahelian goat	Male	<1 year	NA	NA	NA	Yes	No	No	012RBTanimal	-	-	NA	014ELISAanimal	-	0.105	0.728266	0.107	0.087	1.258	1.133	0.102	0.106	0.67	0.691	0.097	1.0985	NA	NA	NA	NA	NA	NA	NA	NA	NA	999	NA	NA	NA	NA	NA	NA	NA	NA
1189S	Serrakunda	50	50-001	Sheep	Djallonke sheep	Female	<1 year	NA	NA	NA	Yes	No	No	020RBTanimal	-	-	NA	006ELISAanimal	-	0.252	6.39892	0.083	0.088	2.681	2.694	0.103	0.125	1.923	2.136	0.0855	2.602	NA	NA	NA	NA	NA	NA	NA	NA	NA	999	NA	NA	NA	NA	NA	NA	NA	NA
1190G	Serrakunda	50	50-001	Goat	Sahelian goat	Male	1-3 years	NA	NA	NA	Yes	No	No	012RBTanimal	-	-	NA	014ELISAanimal	-	0.106	0.819299	0.107	0.087	1.258	1.133	0.102	0.106	0.67	0.691	0.097	1.0985	NA	NA	NA	NA	NA	NA	NA	NA	NA	999	NA	NA	NA	NA	NA	NA	NA	NA
1190S	Serrakunda	50	50-001	Sheep	Sahelian sheep	Female	1-3 years	NA	NA	NA	Yes	No	No	020RBTanimal	-	-	NA	006ELISAanimal	-	0.131	1.74865	0.083	0.088	2.681	2.694	0.103	0.125	1.923	2.136	0.0855	2.602	NA	NA	NA	NA	NA	NA	NA	NA	NA	999	NA	NA	NA	NA	NA	NA	NA	NA
1191G	Serrakunda	50	50-001	Goat	Sahelian goat	Male	<1 year	NA	NA	NA	Yes	No	No	012RBTanimal	-	-	NA	014ELISAanimal	-	0.121	2.1848	0.107	0.087	1.258	1.133	0.102	0.106	0.67	0.691	0.097	1.0985	NA	NA	NA	NA	NA	NA	NA	NA	NA	999	NA	NA	NA	NA	NA	NA	NA	NA
1191S	Serrakunda	50	50-001	Sheep	Djallonke sheep	Female	>3 years	NA	NA	NA	Yes	No	No	020RBTanimal	-	-	NA	006ELISAanimal	-	0.205	4.59262	0.083	0.088	2.681	2.694	0.103	0.125	1.923	2.136	0.0855	2.602	NA	NA	NA	NA	NA	NA	NA	NA	NA	999	NA	NA	NA	NA	NA	NA	NA	NA
1192G	Serrakunda	50	50-001	Goat	Sahelian goat	Male	<1 year	NA	NA	NA	Yes	No	No	012RBTanimal	-	-	NA	014ELISAanimal	-	0.152	5.00683	0.107	0.087	1.258	1.133	0.102	0.106	0.67	0.691	0.097	1.0985	NA	NA	NA	NA	NA	NA	NA	NA	NA	999	NA	NA	NA	NA	NA	NA	NA	NA
1192S	Serrakunda	50	50-001	Sheep	cross breed	Female	1-3 years	NA	NA	NA	Yes	No	No	020RBTanimal	-	-	NA	006ELISAanimal	-	0.104	0.710992	0.083	0.088	2.681	2.694	0.103	0.125	1.923	2.136	0.0855	2.602	NA	NA	NA	NA	NA	NA	NA	NA	NA	999	NA	NA	NA	NA	NA	NA	NA	NA
1193G	Serrakunda	50	50-001	Goat	Sahelian goat	Male	<1 year	NA	NA	NA	Yes	No	No	012RBTanimal	-	-	NA	014ELISAanimal	-	0.122	2.27583	0.107	0.087	1.258	1.133	0.102	0.106	0.67	0.691	0.097	1.0985	NA	NA	NA	NA	NA	NA	NA	NA	NA	999	NA	NA	NA	NA	NA	NA	NA	NA
1193S	Serrakunda	50	50-001	Sheep	Djallonke sheep	Female	<1 year	NA	NA	NA	Yes	No	No	020RBTanimal	-	-	NA	006ELISAanimal	-	0.376	11.1645	0.083	0.088	2.681	2.694	0.103	0.125	1.923	2.136	0.0855	2.602	NA	NA	NA	NA	NA	NA	NA	NA	NA	999	NA	NA	NA	NA	NA	NA	NA	NA
1194G	Serrakunda	50	50-001	Goat	Sahelian goat	Male	<1 year	NA	NA	NA	Yes	No	No	012RBTanimal	-	-	NA	014ELISAanimal	-	0.116	1.72963	0.107	0.087	1.258	1.133	0.102	0.106	0.67	0.691	0.097	1.0985	NA	NA	NA	NA	NA	NA	NA	NA	NA	999	NA	NA	NA	NA	NA	NA	NA	NA
1194S	Serrakunda	50	50-001	Sheep	Djallonke sheep	Male	<1 year	NA	NA	NA	Yes	No	No	020RBTanimal	-	-	NA	006ELISAanimal	-	0.159	2.82475	0.083	0.088	2.681	2.694	0.103	0.125	1.923	2.136	0.0855	2.602	NA	NA	NA	NA	NA	NA	NA	NA	NA	999	NA	NA	NA	NA	NA	NA	NA	NA
1195G	Serrakunda	50	50-001	Goat	Sahelian goat	Male	<1 year	NA	NA	NA	Yes	No	No	012RBTanimal	-	-	NA	014ELISAanimal	-	0.101	0.364133	0.107	0.087	1.258	1.133	0.102	0.106	0.67	0.691	0.097	1.0985	NA	NA	NA	NA	NA	NA	NA	NA	NA	999	NA	NA	NA	NA	NA	NA	NA	NA
1195S	Serrakunda	50	50-001	Sheep	cross breed	Male	<1 year	NA	NA	NA	Yes	No	No	020RBTanimal	-	-	NA	006ELISAanimal	-	0.111	0.980015	0.083	0.088	2.681	2.694	0.103	0.125	1.923	2.136	0.0855	2.602	NA	NA	NA	NA	NA	NA	NA	NA	NA	999	NA	NA	NA	NA	NA	NA	NA	NA
1196G	Serrakunda	50	50-001	Goat	Sahelian goat	Male	<1 year	NA	NA	NA	Yes	No	No	012RBTanimal	-	-	NA	014ELISAanimal	-	0.109	1.0924	0.107	0.087	1.258	1.133	0.102	0.106	0.67	0.691	0.097	1.0985	NA	NA	NA	NA	NA	NA	NA	NA	NA	999	NA	NA	NA	NA	NA	NA	NA	NA
1196S	Serrakunda	50	50-001	Sheep	cross breed	Male	>3 years	NA	NA	NA	Yes	No	No	020RBTanimal	-	-	NA	006ELISAanimal	-	0.106	0.787855	0.083	0.088	2.681	2.694	0.103	0.125	1.923	2.136	0.0855	2.602	NA	NA	NA	NA	NA	NA	NA	NA	NA	999	NA	NA	NA	NA	NA	NA	NA	NA
1197G	Serrakunda	50	50-001	Goat	Sahelian goat	Male	<1 year	NA	NA	NA	Yes	No	No	012RBTanimal	-	-	NA	014ELISAanimal	-	0.117	1.82066	0.107	0.087	1.258	1.133	0.102	0.106	0.67	0.691	0.097	1.0985	NA	NA	NA	NA	NA	NA	NA	NA	NA	999	NA	NA	NA	NA	NA	NA	NA	NA
1197S	Serrakunda	50	50-001	Sheep	Sahelian sheep	Female	<1 year	NA	NA	NA	Yes	No	No	020RBTanimal	-	-	NA	006ELISAanimal	-	0.123	1.4412	0.083	0.088	2.681	2.694	0.103	0.125	1.923	2.136	0.0855	2.602	NA	NA	NA	NA	NA	NA	NA	NA	NA	999	NA	NA	NA	NA	NA	NA	NA	NA
1198G	Serrakunda	50	50-001	Goat	Sahelian goat	Male	<1 year	NA	NA	NA	Yes	No	No	012RBTanimal	-	-	NA	014ELISAanimal	-	0.104	0.637233	0.107	0.087	1.258	1.133	0.102	0.106	0.67	0.691	0.097	1.0985	NA	NA	NA	NA	NA	NA	NA	NA	NA	999	NA	NA	NA	NA	NA	NA	NA	NA
1198S	Serrakunda	50	50-001	Sheep	cross breed	Female	<1 year	NA	NA	NA	Yes	No	No	020RBTanimal	-	-	NA	006ELISAanimal	-	0.22	5.1691	0.083	0.088	2.681	2.694	0.103	0.125	1.923	2.136	0.0855	2.602	NA	NA	NA	NA	NA	NA	NA	NA	NA	999	NA	NA	NA	NA	NA	NA	NA	NA
1199G	Serrakunda	50	50-001	Goat	Sahelian goat	Male	1-3 years	NA	NA	NA	Yes	No	No	012RBTanimal	-	-	NA	014ELISAanimal	-	0.119	2.00273	0.107	0.087	1.258	1.133	0.102	0.106	0.67	0.691	0.097	1.0985	NA	NA	NA	NA	NA	NA	NA	NA	NA	999	NA	NA	NA	NA	NA	NA	NA	NA
1199S	Serrakunda	50	50-001	Sheep	Sahelian sheep	Male	<1 year	NA	NA	NA	Yes	No	No	020RBTanimal	-	-	NA	006ELISAanimal	-	0.172	3.32437	0.083	0.088	2.681	2.694	0.103	0.125	1.923	2.136	0.0855	2.602	NA	NA	NA	NA	NA	NA	NA	NA	NA	999	NA	NA	NA	NA	NA	NA	NA	NA
1200G	Serrakunda	50	50-001	Goat	Sahelian goat	Male	<1 year	NA	NA	NA	Yes	No	No	012RBTanimal	-	-	NA	014ELISAanimal	-	0.12	2.09376	0.107	0.087	1.258	1.133	0.102	0.106	0.67	0.691	0.097	1.0985	NA	NA	NA	NA	NA	NA	NA	NA	NA	999	NA	NA	NA	NA	NA	NA	NA	NA
1200S	Serrakunda	51	51-001	Sheep	cross breed	Male	<1 year	NA	NA	NA	Yes	No	No	020RBTanimal	-	-	NA	006ELISAanimal	-	0.194	4.16987	0.083	0.088	2.681	2.694	0.103	0.125	1.923	2.136	0.0855	2.602	NA	NA	NA	NA	NA	NA	NA	NA	NA	999	NA	NA	NA	NA	NA	NA	NA	NA
1201G	Serrakunda	50	50-001	Goat	Sahelian goat	Male	<1 year	NA	NA	NA	Yes	No	No	012RBTanimal	-	-	NA	014ELISAanimal	-	0.119	2.00273	0.107	0.087	1.258	1.133	0.102	0.106	0.67	0.691	0.097	1.0985	NA	NA	NA	NA	NA	NA	NA	NA	NA	999	NA	NA	NA	NA	NA	NA	NA	NA
1201S	Serrakunda	51	51-001	Sheep	cross breed	Male	<1 year	NA	NA	NA	Yes	No	No	020RBTanimal	-	-	NA	006ELISAanimal	-	0.107	0.826287	0.083	0.088	2.681	2.694	0.103	0.125	1.923	2.136	0.0855	2.602	NA	NA	NA	NA	NA	NA	NA	NA	NA	999	NA	NA	NA	NA	NA	NA	NA	NA
1202G	Serrakunda	50	50-001	Goat	Sahelian goat	Male	<1 year	NA	NA	NA	Yes	No	No	012RBTanimal	-	-	NA	014ELISAanimal	-	0.146	4.46063	0.107	0.087	1.258	1.133	0.102	0.106	0.67	0.691	0.097	1.0985	NA	NA	NA	NA	NA	NA	NA	NA	NA	999	NA	NA	NA	NA	NA	NA	NA	NA
1202S	Serrakunda	51	51-001	Sheep	cross breed	Male	1-3 years	NA	NA	NA	Yes	No	No	020RBTanimal	-	-	NA	006ELISAanimal	-	0.116	1.17218	0.083	0.088	2.681	2.694	0.103	0.125	1.923	2.136	0.0855	2.602	NA	NA	NA	NA	NA	NA	NA	NA	NA	999	NA	NA	NA	NA	NA	NA	NA	NA
1203G	Serrakunda	50	50-001	Goat	Sahelian goat	Female	<1 year	NA	NA	NA	Yes	No	No	012RBTanimal	-	-	NA	014ELISAanimal	-	0.132	3.18616	0.107	0.087	1.258	1.133	0.102	0.106	0.67	0.691	0.097	1.0985	NA	NA	NA	NA	NA	NA	NA	NA	NA	999	NA	NA	NA	NA	NA	NA	NA	NA
1203S	Serrakunda	51	51-001	Sheep	cross breed	Male	1-3 years	NA	NA	NA	Yes	No	No	020RBTanimal	-	-	NA	006ELISAanimal	-	0.159	2.82475	0.083	0.088	2.681	2.694	0.103	0.125	1.923	2.136	0.0855	2.602	NA	NA	NA	NA	NA	NA	NA	NA	NA	999	NA	NA	NA	NA	NA	NA	NA	NA
1204G	Serrakunda	50	50-001	Goat	West African Dwarf goat	Female	>3 years	NA	NA	NA	Yes	No	No	012RBTanimal	-	-	NA	014ELISAanimal	-	0.126	2.63996	0.107	0.087	1.258	1.133	0.102	0.106	0.67	0.691	0.097	1.0985	NA	NA	NA	NA	NA	NA	NA	NA	NA	999	NA	NA	NA	NA	NA	NA	NA	NA
1204S	Serrakunda	51	51-001	Sheep	cross breed	Male	<1 year	NA	NA	NA	Yes	No	No	020RBTanimal	-	-	NA	006ELISAanimal	-	0.134	1.86395	0.083	0.088	2.681	2.694	0.103	0.125	1.923	2.136	0.0855	2.602	NA	NA	NA	NA	NA	NA	NA	NA	NA	999	NA	NA	NA	NA	NA	NA	NA	NA
1205G	Serrakunda	50	50-001	Goat	West African Dwarf goat	Female	<1 year	NA	NA	NA	Yes	No	No	012RBTanimal	-	-	NA	014ELISAanimal	-	0.137	3.64133	0.107	0.087	1.258	1.133	0.102	0.106	0.67	0.691	0.097	1.0985	NA	NA	NA	NA	NA	NA	NA	NA	NA	999	NA	NA	NA	NA	NA	NA	NA	NA
1205S	Serrakunda	51	51-001	Sheep	cross breed	Male	1-3 years	NA	NA	NA	Yes	No	No	020RBTanimal	-	-	NA	006ELISAanimal	-	0.134	1.86395	0.083	0.088	2.681	2.694	0.103	0.125	1.923	2.136	0.0855	2.602	NA	NA	NA	NA	NA	NA	NA	NA	NA	999	NA	NA	NA	NA	NA	NA	NA	NA
1206G	Serrakunda	50	50-001	Goat	Sahelian goat	Female	<1 year	NA	NA	NA	Yes	No	No	012RBTanimal	-	-	NA	014ELISAanimal	-	0.132	3.18616	0.107	0.087	1.258	1.133	0.102	0.106	0.67	0.691	0.097	1.0985	NA	NA	NA	NA	NA	NA	NA	NA	NA	999	NA	NA	NA	NA	NA	NA	NA	NA
1206S	Serrakunda	51	51-001	Sheep	cross breed	Male	<1 year	NA	NA	NA	Yes	No	No	020RBTanimal	-	-	NA	006ELISAanimal	-	0.117	1.21061	0.083	0.088	2.681	2.694	0.103	0.125	1.923	2.136	0.0855	2.602	NA	NA	NA	NA	NA	NA	NA	NA	NA	999	NA	NA	NA	NA	NA	NA	NA	NA
1207G	Serrakunda	50	50-001	Goat	West African Dwarf goat	Male	<1 year	NA	NA	NA	Yes	No	No	012RBTanimal	-	-	NA	014ELISAanimal	-	0.131	3.09513	0.107	0.087	1.258	1.133	0.102	0.106	0.67	0.691	0.097	1.0985	NA	NA	NA	NA	NA	NA	NA	NA	NA	999	NA	NA	NA	NA	NA	NA	NA	NA
1207S	Serrakunda	51	51-001	Sheep	cross breed	Male	<1 year	NA	NA	NA	Yes	No	No	020RBTanimal	-	-	NA	006ELISAanimal	-	0.185	3.82398	0.083	0.088	2.681	2.694	0.103	0.125	1.923	2.136	0.0855	2.602	NA	NA	NA	NA	NA	NA	NA	NA	NA	999	NA	NA	NA	NA	NA	NA	NA	NA
1208G	Serrakunda	50	50-001	Goat	Sahelian goat	Male	1-3 years	NA	NA	NA	Yes	No	No	012RBTanimal	-	-	NA	014ELISAanimal	-	0.143	4.18753	0.107	0.087	1.258	1.133	0.102	0.106	0.67	0.691	0.097	1.0985	NA	NA	NA	NA	NA	NA	NA	NA	NA	999	NA	NA	NA	NA	NA	NA	NA	NA
1208S	Serrakunda	51	51-001	Sheep	Djallonke sheep	Female	>3 years	NA	NA	NA	Yes	No	No	020RBTanimal	-	-	NA	006ELISAanimal	-	0.16	2.86318	0.083	0.088	2.681	2.694	0.103	0.125	1.923	2.136	0.0855	2.602	NA	NA	NA	NA	NA	NA	NA	NA	NA	999	NA	NA	NA	NA	NA	NA	NA	NA
1209G	Serrakunda	50	50-001	Goat	Sahelian goat	Male	<1 year	NA	NA	NA	Yes	No	No	013RBTanimal	-	-	NA	014ELISAanimal	-	0.109	1.0924	0.107	0.087	1.258	1.133	0.102	0.106	0.67	0.691	0.097	1.0985	NA	NA	NA	NA	NA	NA	NA	NA	NA	999	NA	NA	NA	NA	NA	NA	NA	NA
1209S	Serrakunda	51	51-001	Sheep	Djallonke sheep	Male	<1 year	NA	NA	NA	Yes	No	No	020RBTanimal	-	-	NA	006ELISAanimal	-	0.144	2.24827	0.083	0.088	2.681	2.694	0.103	0.125	1.923	2.136	0.0855	2.602	NA	NA	NA	NA	NA	NA	NA	NA	NA	999	NA	NA	NA	NA	NA	NA	NA	NA
1210G	Serrakunda	50	50-001	Goat	Sahelian goat	Male	<1 year	NA	NA	NA	Yes	No	No	013RBTanimal	-	-	NA	015ELISAanimal	-	0.163	6.61009	0.088	0.09	1.207	1.21	0.081	0.088	0.821	0.84	0.089	1.1195	NA	NA	NA	NA	NA	NA	NA	NA	NA	999	NA	NA	NA	NA	NA	NA	NA	NA
1210S	Serrakunda	51	51-001	Sheep	cross breed	Male	1-3 years	NA	NA	NA	Yes	No	No	020RBTanimal	-	-	NA	006ELISAanimal	-	0.139	2.05611	0.083	0.088	2.681	2.694	0.103	0.125	1.923	2.136	0.0855	2.602	NA	NA	NA	NA	NA	NA	NA	NA	NA	999	NA	NA	NA	NA	NA	NA	NA	NA
1211G	Serrakunda	50	50-001	Goat	Sahelian goat	Female	>3 years	NA	NA	NA	Yes	No	No	013RBTanimal	-	-	NA	015ELISAanimal	-	0.091	0.178651	0.088	0.09	1.207	1.21	0.081	0.088	0.821	0.84	0.089	1.1195	NA	NA	NA	NA	NA	NA	NA	NA	NA	999	NA	NA	NA	NA	NA	NA	NA	NA
1211S	Serrakunda	51	51-001	Sheep	cross breed	Male	1-3 years	NA	NA	NA	Yes	No	No	020RBTanimal	-	-	NA	006ELISAanimal	-	0.12	1.3259	0.083	0.088	2.681	2.694	0.103	0.125	1.923	2.136	0.0855	2.602	NA	NA	NA	NA	NA	NA	NA	NA	NA	999	NA	NA	NA	NA	NA	NA	NA	NA
1212G	Serrakunda	50	50-001	Goat	West African Dwarf goat	Female	>3 years	NA	NA	NA	Yes	No	No	013RBTanimal	-	-	NA	015ELISAanimal	-	0.109	1.78651	0.088	0.09	1.207	1.21	0.081	0.088	0.821	0.84	0.089	1.1195	NA	NA	NA	NA	NA	NA	NA	NA	NA	999	NA	NA	NA	NA	NA	NA	NA	NA
1212S	Serrakunda	51	51-001	Sheep	Djallonke sheep	Female	>3 years	NA	NA	NA	Yes	No	No	020RBTanimal	-	-	NA	006ELISAanimal	-	0.13	1.71022	0.083	0.088	2.681	2.694	0.103	0.125	1.923	2.136	0.0855	2.602	NA	NA	NA	NA	NA	NA	NA	NA	NA	999	NA	NA	NA	NA	NA	NA	NA	NA
1213G	Serrakunda	50	50-001	Goat	Sahelian goat	Male	1-3 years	NA	NA	NA	Yes	No	No	013RBTanimal	-	-	NA	015ELISAanimal	-	0.115	2.32247	0.088	0.09	1.207	1.21	0.081	0.088	0.821	0.84	0.089	1.1195	NA	NA	NA	NA	NA	NA	NA	NA	NA	999	NA	NA	NA	NA	NA	NA	NA	NA
1213S	Serrakunda	51	51-001	Sheep	Djallonke sheep	Female	>3 years	NA	NA	NA	Yes	No	No	020RBTanimal	-	-	NA	006ELISAanimal	-	0.126	1.5565	0.083	0.088	2.681	2.694	0.103	0.125	1.923	2.136	0.0855	2.602	NA	NA	NA	NA	NA	NA	NA	NA	NA	999	NA	NA	NA	NA	NA	NA	NA	NA
1214G	Serrakunda	50	50-001	Goat	Sahelian goat	Male	<1 year	NA	NA	NA	Yes	No	No	013RBTanimal	-	-	NA	015ELISAanimal	-	0.079	-0.893256	0.088	0.09	1.207	1.21	0.081	0.088	0.821	0.84	0.089	1.1195	NA	NA	NA	NA	NA	NA	NA	NA	NA	999	NA	NA	NA	NA	NA	NA	NA	NA
1214S	Serrakunda	51	51-001	Sheep	Djallonke sheep	Male	<1 year	NA	NA	NA	Yes	No	No	020RBTanimal	-	-	NA	006ELISAanimal	-	0.159	2.82475	0.083	0.088	2.681	2.694	0.103	0.125	1.923	2.136	0.0855	2.602	NA	NA	NA	NA	NA	NA	NA	NA	NA	999	NA	NA	NA	NA	NA	NA	NA	NA
1215G	Serrakunda	50	50-001	Goat	Sahelian goat	Female	>3 years	NA	NA	NA	Yes	No	No	013RBTanimal	-	-	NA	015ELISAanimal	-	0.142	4.73426	0.088	0.09	1.207	1.21	0.081	0.088	0.821	0.84	0.089	1.1195	NA	NA	NA	NA	NA	NA	NA	NA	NA	999	NA	NA	NA	NA	NA	NA	NA	NA
1215S	Serrakunda	51	51-001	Sheep	Sahelian sheep	Male	<1 year	NA	NA	NA	Yes	No	No	020RBTanimal	-	-	NA	006ELISAanimal	-	0.158	2.78632	0.083	0.088	2.681	2.694	0.103	0.125	1.923	2.136	0.0855	2.602	NA	NA	NA	NA	NA	NA	NA	NA	NA	999	NA	NA	NA	NA	NA	NA	NA	NA
1216G	Serrakunda	50	50-001	Goat	Sahelian goat	Male	<1 year	NA	NA	NA	Yes	No	No	013RBTanimal	-	-	NA	015ELISAanimal	-	0.112	2.05449	0.088	0.09	1.207	1.21	0.081	0.088	0.821	0.84	0.089	1.1195	NA	NA	NA	NA	NA	NA	NA	NA	NA	999	NA	NA	NA	NA	NA	NA	NA	NA
1216S	Serrakunda	51	51-001	Sheep	cross breed	Male	>3 years	NA	NA	NA	Yes	No	No	021RBTanimal	-	-	NA	006ELISAanimal	-	0.123	1.4412	0.083	0.088	2.681	2.694	0.103	0.125	1.923	2.136	0.0855	2.602	NA	NA	NA	NA	NA	NA	NA	NA	NA	999	NA	NA	NA	NA	NA	NA	NA	NA
1217G	Serrakunda	50	50-001	Goat	Sahelian goat	Male	<1 year	NA	NA	NA	Yes	No	No	013RBTanimal	-	-	NA	015ELISAanimal	-	0.106	1.51854	0.088	0.09	1.207	1.21	0.081	0.088	0.821	0.84	0.089	1.1195	NA	NA	NA	NA	NA	NA	NA	NA	NA	999	NA	NA	NA	NA	NA	NA	NA	NA
1217S	Serrakunda	51	51-001	Sheep	cross breed	Male	<1 year	NA	NA	NA	Yes	No	No	021RBTanimal	-	-	NA	006ELISAanimal	-	0.17	3.2475	0.083	0.088	2.681	2.694	0.103	0.125	1.923	2.136	0.0855	2.602	NA	NA	NA	NA	NA	NA	NA	NA	NA	999	NA	NA	NA	NA	NA	NA	NA	NA
1218G	Serrakunda	50	50-001	Goat	Sahelian goat	Male	<1 year	NA	NA	NA	Yes	No	No	013RBTanimal	-	-	NA	015ELISAanimal	-	0.099	0.893256	0.088	0.09	1.207	1.21	0.081	0.088	0.821	0.84	0.089	1.1195	NA	NA	NA	NA	NA	NA	NA	NA	NA	999	NA	NA	NA	NA	NA	NA	NA	NA
1218S	Serrakunda	51	51-001	Sheep	Sahelian sheep	Male	<1 year	NA	NA	NA	Yes	No	No	021RBTanimal	-	-	NA	006ELISAanimal	-	0.104	0.710992	0.083	0.088	2.681	2.694	0.103	0.125	1.923	2.136	0.0855	2.602	NA	NA	NA	NA	NA	NA	NA	NA	NA	999	NA	NA	NA	NA	NA	NA	NA	NA
1219G	Serrakunda	50	50-001	Goat	Sahelian goat	Female	<1 year	NA	NA	NA	Yes	No	No	013RBTanimal	-	-	NA	015ELISAanimal	-	0.097	0.714605	0.088	0.09	1.207	1.21	0.081	0.088	0.821	0.84	0.089	1.1195	NA	NA	NA	NA	NA	NA	NA	NA	NA	999	NA	NA	NA	NA	NA	NA	NA	NA
1219S	Serrakunda	51	51-001	Sheep	cross breed	Female	1-3 years	NA	NA	NA	Yes	No	No	021RBTanimal	-	-	NA	006ELISAanimal	-	0.102	0.634128	0.083	0.088	2.681	2.694	0.103	0.125	1.923	2.136	0.0855	2.602	NA	NA	NA	NA	NA	NA	NA	NA	NA	999	NA	NA	NA	NA	NA	NA	NA	NA
1220G	Serrakunda	50	50-001	Goat	Sahelian goat	Female	>3 years	NA	NA	NA	Yes	No	No	013RBTanimal	-	-	NA	015ELISAanimal	-	0.088	-0.0893256	0.088	0.09	1.207	1.21	0.081	0.088	0.821	0.84	0.089	1.1195	NA	NA	NA	NA	NA	NA	NA	NA	NA	999	NA	NA	NA	NA	NA	NA	NA	NA
1220S	Serrakunda	51	51-001	Sheep	cross breed	Male	<1 year	NA	NA	NA	Yes	No	No	021RBTanimal	-	-	NA	007ELISAanimal	-	0.16	6.80191	0.08	0.069	1.305	1.358	0.072	0.069	0.912	0.809	0.0745	1.257	NA	NA	NA	NA	NA	NA	NA	NA	NA	999	NA	NA	NA	NA	NA	NA	NA	NA
1221G	Serrakunda	50	50-001	Goat	Sahelian goat	Female	>3 years	NA	NA	NA	Yes	No	No	013RBTanimal	-	-	NA	015ELISAanimal	-	0.094	0.446628	0.088	0.09	1.207	1.21	0.081	0.088	0.821	0.84	0.089	1.1195	NA	NA	NA	NA	NA	NA	NA	NA	NA	999	NA	NA	NA	NA	NA	NA	NA	NA
1221S	Serrakunda	51	51-001	Sheep	cross breed	Male	<1 year	NA	NA	NA	Yes	No	No	021RBTanimal	-	-	NA	007ELISAanimal	-	0.093	1.47176	0.08	0.069	1.305	1.358	0.072	0.069	0.912	0.809	0.0745	1.257	NA	NA	NA	NA	NA	NA	NA	NA	NA	999	NA	NA	NA	NA	NA	NA	NA	NA
1222G	Serrakunda	50	50-001	Goat	West African Dwarf goat	Female	1-3 years	NA	NA	NA	Yes	No	No	013RBTanimal	-	-	NA	015ELISAanimal	-	0.094	0.446628	0.088	0.09	1.207	1.21	0.081	0.088	0.821	0.84	0.089	1.1195	NA	NA	NA	NA	NA	NA	NA	NA	NA	999	NA	NA	NA	NA	NA	NA	NA	NA
1222S	Serrakunda	51	51-001	Sheep	cross breed	Male	<1 year	NA	NA	NA	Yes	No	No	021RBTanimal	-	-	NA	007ELISAanimal	-	0.084	0.755768	0.08	0.069	1.305	1.358	0.072	0.069	0.912	0.809	0.0745	1.257	NA	NA	NA	NA	NA	NA	NA	NA	NA	999	NA	NA	NA	NA	NA	NA	NA	NA
1223G	Serrakunda	50	50-001	Goat	Sahelian goat	Male	<1 year	NA	NA	NA	Yes	No	No	013RBTanimal	-	-	NA	015ELISAanimal	-	0.101	1.07191	0.088	0.09	1.207	1.21	0.081	0.088	0.821	0.84	0.089	1.1195	NA	NA	NA	NA	NA	NA	NA	NA	NA	999	NA	NA	NA	NA	NA	NA	NA	NA
1223S	Serrakunda	51	51-001	Sheep	cross breed	Male	<1 year	NA	NA	NA	Yes	No	No	021RBTanimal	-	-	NA	007ELISAanimal	-	0.093	1.47176	0.08	0.069	1.305	1.358	0.072	0.069	0.912	0.809	0.0745	1.257	NA	NA	NA	NA	NA	NA	NA	NA	NA	999	NA	NA	NA	NA	NA	NA	NA	NA
1224G	Serrakunda	50	50-001	Goat	Sahelian goat	Female	<1 year	NA	NA	NA	Yes	No	No	013RBTanimal	-	-	NA	015ELISAanimal	-	0.091	0.178651	0.088	0.09	1.207	1.21	0.081	0.088	0.821	0.84	0.089	1.1195	NA	NA	NA	NA	NA	NA	NA	NA	NA	999	NA	NA	NA	NA	NA	NA	NA	NA
1224S	Serrakunda	51	51-001	Sheep	Bali bali sheep	Female	<1 year	NA	NA	NA	Yes	No	No	021RBTanimal	-	-	NA	007ELISAanimal	-	0.085	0.835322	0.08	0.069	1.305	1.358	0.072	0.069	0.912	0.809	0.0745	1.257	NA	NA	NA	NA	NA	NA	NA	NA	NA	999	NA	NA	NA	NA	NA	NA	NA	NA
1225G	Serrakunda	50	50-001	Goat	Sahelian goat	Male	<1 year	NA	NA	NA	Yes	No	No	013RBTanimal	-	-	NA	015ELISAanimal	-	0.108	1.69719	0.088	0.09	1.207	1.21	0.081	0.088	0.821	0.84	0.089	1.1195	NA	NA	NA	NA	NA	NA	NA	NA	NA	999	NA	NA	NA	NA	NA	NA	NA	NA
1225S	Serrakunda	51	51-001	Sheep	Djallonke sheep	Female	<1 year	NA	NA	NA	Yes	No	No	021RBTanimal	-	-	NA	007ELISAanimal	-	0.097	1.78998	0.08	0.069	1.305	1.358	0.072	0.069	0.912	0.809	0.0745	1.257	NA	NA	NA	NA	NA	NA	NA	NA	NA	999	NA	NA	NA	NA	NA	NA	NA	NA
1226G	Serrakunda	50	50-001	Goat	Sahelian goat	Male	1-3 years	NA	NA	NA	Yes	No	No	013RBTanimal	-	-	NA	015ELISAanimal	-	0.126	3.30505	0.088	0.09	1.207	1.21	0.081	0.088	0.821	0.84	0.089	1.1195	NA	NA	NA	NA	NA	NA	NA	NA	NA	999	NA	NA	NA	NA	NA	NA	NA	NA
1226S	Serrakunda	51	51-001	Sheep	Djallonke sheep	Female	<1 year	NA	NA	NA	Yes	No	No	021RBTanimal	-	-	NA	007ELISAanimal	-	0.113	3.06285	0.08	0.069	1.305	1.358	0.072	0.069	0.912	0.809	0.0745	1.257	NA	NA	NA	NA	NA	NA	NA	NA	NA	999	NA	NA	NA	NA	NA	NA	NA	NA
1227G	Serrakunda	50	50-001	Goat	Sahelian goat	Male	>3 years	NA	NA	NA	Yes	No	No	013RBTanimal	-	-	NA	015ELISAanimal	-	0.108	1.69719	0.088	0.09	1.207	1.21	0.081	0.088	0.821	0.84	0.089	1.1195	NA	NA	NA	NA	NA	NA	NA	NA	NA	999	NA	NA	NA	NA	NA	NA	NA	NA
1227S	Serrakunda	51	51-001	Sheep	Djallonke sheep	Female	>3 years	NA	NA	NA	Yes	No	No	021RBTanimal	-	-	NA	007ELISAanimal	-	0.099	1.94909	0.08	0.069	1.305	1.358	0.072	0.069	0.912	0.809	0.0745	1.257	NA	NA	NA	NA	NA	NA	NA	NA	NA	999	NA	NA	NA	NA	NA	NA	NA	NA
1228G	Serrakunda	50	50-001	Goat	Sahelian goat	Male	1-3 years	NA	NA	NA	Yes	No	No	013RBTanimal	-	-	NA	015ELISAanimal	-	0.1	0.982582	0.088	0.09	1.207	1.21	0.081	0.088	0.821	0.84	0.089	1.1195	NA	NA	NA	NA	NA	NA	NA	NA	NA	999	NA	NA	NA	NA	NA	NA	NA	NA
1228S	Serrakunda	51	51-001	Sheep	Sahelian sheep	Female	>3 years	NA	NA	NA	Yes	No	No	021RBTanimal	-	-	NA	007ELISAanimal	-	0.109	2.74463	0.08	0.069	1.305	1.358	0.072	0.069	0.912	0.809	0.0745	1.257	NA	NA	NA	NA	NA	NA	NA	NA	NA	999	NA	NA	NA	NA	NA	NA	NA	NA
1229G	Serrakunda	50	50-001	Goat	Sahelian goat	Male	1-3 years	NA	NA	NA	Yes	No	No	013RBTanimal	-	-	NA	015ELISAanimal	-	0.1	0.982582	0.088	0.09	1.207	1.21	0.081	0.088	0.821	0.84	0.089	1.1195	NA	NA	NA	NA	NA	NA	NA	NA	NA	999	NA	NA	NA	NA	NA	NA	NA	NA
1229S	Serrakunda	51	51-001	Sheep	Sahelian sheep	Female	>3 years	NA	NA	NA	Yes	No	No	021RBTanimal	-	-	NA	007ELISAanimal	-	0.106	2.50597	0.08	0.069	1.305	1.358	0.072	0.069	0.912	0.809	0.0745	1.257	NA	NA	NA	NA	NA	NA	NA	NA	NA	999	NA	NA	NA	NA	NA	NA	NA	NA
1230G	Serrakunda	50	50-001	Goat	Sahelian goat	Male	>3 years	NA	NA	NA	Yes	No	No	013RBTanimal	-	-	NA	015ELISAanimal	-	0.151	5.53819	0.088	0.09	1.207	1.21	0.081	0.088	0.821	0.84	0.089	1.1195	NA	NA	NA	NA	NA	NA	NA	NA	NA	999	NA	NA	NA	NA	NA	NA	NA	NA
1230S	Serrakunda	51	51-001	Sheep	Djallonke sheep	Female	1-3 years	NA	NA	NA	Yes	No	No	021RBTanimal	-	-	NA	007ELISAanimal	-	0.085	0.835322	0.08	0.069	1.305	1.358	0.072	0.069	0.912	0.809	0.0745	1.257	NA	NA	NA	NA	NA	NA	NA	NA	NA	999	NA	NA	NA	NA	NA	NA	NA	NA
1231G	Serrakunda	50	50-001	Goat	Sahelian goat	Male	1-3 years	NA	NA	NA	Yes	No	No	013RBTanimal	-	-	NA	015ELISAanimal	-	0.115	2.32247	0.088	0.09	1.207	1.21	0.081	0.088	0.821	0.84	0.089	1.1195	NA	NA	NA	NA	NA	NA	NA	NA	NA	999	NA	NA	NA	NA	NA	NA	NA	NA
1231S	Serrakunda	51	51-001	Sheep	Djallonke sheep	Female	>3 years	NA	NA	NA	Yes	No	No	021RBTanimal	-	-	NA	007ELISAanimal	-	0.09	1.23309	0.08	0.069	1.305	1.358	0.072	0.069	0.912	0.809	0.0745	1.257	NA	NA	NA	NA	NA	NA	NA	NA	NA	999	NA	NA	NA	NA	NA	NA	NA	NA
1232G	Serrakunda	50	50-001	Goat	Sahelian goat	Male	<1 year	NA	NA	NA	Yes	No	No	013RBTanimal	-	-	NA	015ELISAanimal	-	0.096	0.625279	0.088	0.09	1.207	1.21	0.081	0.088	0.821	0.84	0.089	1.1195	NA	NA	NA	NA	NA	NA	NA	NA	NA	999	NA	NA	NA	NA	NA	NA	NA	NA
1232S	Serrakunda	51	51-001	Sheep	Bali bali sheep	Male	<1 year	NA	NA	NA	Yes	No	No	021RBTanimal	-	-	NA	007ELISAanimal	-	0.085	0.835322	0.08	0.069	1.305	1.358	0.072	0.069	0.912	0.809	0.0745	1.257	NA	NA	NA	NA	NA	NA	NA	NA	NA	999	NA	NA	NA	NA	NA	NA	NA	NA
1233G	Serrakunda	50	50-001	Goat	Sahelian goat	Male	<1 year	NA	NA	NA	Yes	No	No	013RBTanimal	-	-	NA	015ELISAanimal	-	0.102	1.16123	0.088	0.09	1.207	1.21	0.081	0.088	0.821	0.84	0.089	1.1195	NA	NA	NA	NA	NA	NA	NA	NA	NA	999	NA	NA	NA	NA	NA	NA	NA	NA
1233S	Serrakunda	51	51-001	Sheep	cross breed	Male	<1 year	NA	NA	NA	Yes	No	No	021RBTanimal	-	-	NA	007ELISAanimal	-	0.08	0.43755	0.08	0.069	1.305	1.358	0.072	0.069	0.912	0.809	0.0745	1.257	NA	NA	NA	NA	NA	NA	NA	NA	NA	999	NA	NA	NA	NA	NA	NA	NA	NA
1234G	Serrakunda	50	50-001	Goat	Sahelian goat	Male	<1 year	NA	NA	NA	Yes	No	No	013RBTanimal	-	-	NA	015ELISAanimal	-	0.111	1.96516	0.088	0.09	1.207	1.21	0.081	0.088	0.821	0.84	0.089	1.1195	NA	NA	NA	NA	NA	NA	NA	NA	NA	999	NA	NA	NA	NA	NA	NA	NA	NA
1234S	Serrakunda	50	50-001	Sheep	cross breed	Male	<1 year	NA	NA	NA	Yes	No	No	021RBTanimal	-	-	NA	007ELISAanimal	-	0.111	2.90374	0.08	0.069	1.305	1.358	0.072	0.069	0.912	0.809	0.0745	1.257	NA	NA	NA	NA	NA	NA	NA	NA	NA	999	NA	NA	NA	NA	NA	NA	NA	NA
1235G	Serrakunda	50	50-001	Goat	Sahelian goat	Male	>3 years	NA	NA	NA	Yes	No	No	013RBTanimal	-	-	NA	015ELISAanimal	-	0.159	6.25279	0.088	0.09	1.207	1.21	0.081	0.088	0.821	0.84	0.089	1.1195	NA	NA	NA	NA	NA	NA	NA	NA	NA	999	NA	NA	NA	NA	NA	NA	NA	NA
1235S	Serrakunda	50	50-001	Sheep	cross breed	Male	<1 year	NA	NA	NA	Yes	No	No	021RBTanimal	-	-	NA	007ELISAanimal	-	0.093	1.47176	0.08	0.069	1.305	1.358	0.072	0.069	0.912	0.809	0.0745	1.257	NA	NA	NA	NA	NA	NA	NA	NA	NA	999	NA	NA	NA	NA	NA	NA	NA	NA
1236G	Serrakunda	50	50-001	Goat	Sahelian goat	Male	<1 year	NA	NA	NA	Yes	No	No	013RBTanimal	-	-	NA	015ELISAanimal	-	0.131	3.75167	0.088	0.09	1.207	1.21	0.081	0.088	0.821	0.84	0.089	1.1195	NA	NA	NA	NA	NA	NA	NA	NA	NA	999	NA	NA	NA	NA	NA	NA	NA	NA
1236S	Serrakunda	50	50-001	Sheep	Sahelian sheep	Male	1-3 years	NA	NA	NA	Yes	No	No	021RBTanimal	-	-	NA	007ELISAanimal	-	0.152	6.16547	0.08	0.069	1.305	1.358	0.072	0.069	0.912	0.809	0.0745	1.257	NA	NA	NA	NA	NA	NA	NA	NA	NA	999	NA	NA	NA	NA	NA	NA	NA	NA
1237G	Serrakunda	50	50-001	Goat	Sahelian goat	Female	>3 years	NA	NA	NA	Yes	No	No	013RBTanimal	-	-	NA	015ELISAanimal	-	0.139	4.46628	0.088	0.09	1.207	1.21	0.081	0.088	0.821	0.84	0.089	1.1195	NA	NA	NA	NA	NA	NA	NA	NA	NA	999	NA	NA	NA	NA	NA	NA	NA	NA
1237S	Serrakunda	50	50-001	Sheep	Sahelian sheep	Male	>3 years	NA	NA	NA	Yes	No	No	021RBTanimal	-	-	NA	007ELISAanimal	-	0.129	4.33572	0.08	0.069	1.305	1.358	0.072	0.069	0.912	0.809	0.0745	1.257	NA	NA	NA	NA	NA	NA	NA	NA	NA	999	NA	NA	NA	NA	NA	NA	NA	NA
1238G	Serrakunda	50	50-001	Goat	Sahelian goat	Male	1-3 years	NA	NA	NA	Yes	No	No	013RBTanimal	-	-	NA	015ELISAanimal	-	0.108	1.69719	0.088	0.09	1.207	1.21	0.081	0.088	0.821	0.84	0.089	1.1195	NA	NA	NA	NA	NA	NA	NA	NA	NA	999	NA	NA	NA	NA	NA	NA	NA	NA
1238S	Serrakunda	50	50-001	Sheep	Sahelian sheep	Male	<1 year	NA	NA	NA	Yes	No	No	021RBTanimal	-	-	NA	007ELISAanimal	-	0.09	1.23309	0.08	0.069	1.305	1.358	0.072	0.069	0.912	0.809	0.0745	1.257	NA	NA	NA	NA	NA	NA	NA	NA	NA	999	NA	NA	NA	NA	NA	NA	NA	NA
1239G	Serrakunda	50	50-001	Goat	Sahelian goat	Male	<1 year	NA	NA	NA	Yes	No	No	013RBTanimal	-	-	NA	015ELISAanimal	-	0.115	2.32247	0.088	0.09	1.207	1.21	0.081	0.088	0.821	0.84	0.089	1.1195	NA	NA	NA	NA	NA	NA	NA	NA	NA	999	NA	NA	NA	NA	NA	NA	NA	NA
1239S	Serrakunda	50	50-001	Sheep	Sahelian sheep	Female	<1 year	NA	NA	NA	Yes	No	No	021RBTanimal	-	-	NA	007ELISAanimal	-	0.127	4.17661	0.08	0.069	1.305	1.358	0.072	0.069	0.912	0.809	0.0745	1.257	NA	NA	NA	NA	NA	NA	NA	NA	NA	999	NA	NA	NA	NA	NA	NA	NA	NA
1240G	Serrakunda	50	50-001	Goat	Sahelian goat	Male	1-3 years	NA	NA	NA	Yes	No	No	013RBTanimal	-	-	NA	015ELISAanimal	-	0.098	0.80393	0.088	0.09	1.207	1.21	0.081	0.088	0.821	0.84	0.089	1.1195	NA	NA	NA	NA	NA	NA	NA	NA	NA	999	NA	NA	NA	NA	NA	NA	NA	NA
1240S	Serrakunda	50	50-001	Sheep	Sahelian sheep	Male	1-3 years	NA	NA	NA	Yes	No	No	021RBTanimal	-	-	NA	007ELISAanimal	-	0.125	4.0175	0.08	0.069	1.305	1.358	0.072	0.069	0.912	0.809	0.0745	1.257	NA	NA	NA	NA	NA	NA	NA	NA	NA	999	NA	NA	NA	NA	NA	NA	NA	NA
1241G	Serrakunda	50	50-001	Goat	Sahelian goat	Female	1-3 years	NA	NA	NA	Yes	No	No	014RBTanimal	-	-	NA	015ELISAanimal	-	0.136	4.1983	0.088	0.09	1.207	1.21	0.081	0.088	0.821	0.84	0.089	1.1195	NA	NA	NA	NA	NA	NA	NA	NA	NA	999	NA	NA	NA	NA	NA	NA	NA	NA
1241S	Serrakunda	50	50-001	Sheep	Sahelian sheep	Male	<1 year	NA	NA	NA	Yes	No	No	021RBTanimal	-	-	NA	007ELISAanimal	-	0.099	1.94909	0.08	0.069	1.305	1.358	0.072	0.069	0.912	0.809	0.0745	1.257	NA	NA	NA	NA	NA	NA	NA	NA	NA	999	NA	NA	NA	NA	NA	NA	NA	NA
1242G	Serrakunda	50	50-001	Goat	Sahelian goat	Male	<1 year	NA	NA	NA	Yes	No	No	014RBTanimal	-	-	NA	015ELISAanimal	-	0.098	0.80393	0.088	0.09	1.207	1.21	0.081	0.088	0.821	0.84	0.089	1.1195	NA	NA	NA	NA	NA	NA	NA	NA	NA	999	NA	NA	NA	NA	NA	NA	NA	NA
1242S	Serrakunda	50	50-001	Sheep	Djallonke sheep	Female	1-3 years	NA	NA	NA	Yes	No	No	021RBTanimal	-	-	NA	007ELISAanimal	-	0.098	1.86953	0.08	0.069	1.305	1.358	0.072	0.069	0.912	0.809	0.0745	1.257	NA	NA	NA	NA	NA	NA	NA	NA	NA	999	NA	NA	NA	NA	NA	NA	NA	NA
1243G	Serrakunda	50	50-001	Goat	Sahelian goat	Male	1-3 years	NA	NA	NA	Yes	No	No	014RBTanimal	-	-	NA	015ELISAanimal	-	0.125	3.21572	0.088	0.09	1.207	1.21	0.081	0.088	0.821	0.84	0.089	1.1195	NA	NA	NA	NA	NA	NA	NA	NA	NA	999	NA	NA	NA	NA	NA	NA	NA	NA
1243S	Serrakunda	50	50-001	Sheep	Sahelian sheep	Female	<1 year	NA	NA	NA	Yes	No	No	021RBTanimal	-	-	NA	007ELISAanimal	-	0.118	3.46062	0.08	0.069	1.305	1.358	0.072	0.069	0.912	0.809	0.0745	1.257	NA	NA	NA	NA	NA	NA	NA	NA	NA	999	NA	NA	NA	NA	NA	NA	NA	NA
1244G	Serrakunda	50	50-001	Goat	Sahelian goat	Male	1-3 years	NA	NA	NA	Yes	No	No	014RBTanimal	-	-	NA	015ELISAanimal	-	0.137	4.28763	0.088	0.09	1.207	1.21	0.081	0.088	0.821	0.84	0.089	1.1195	NA	NA	NA	NA	NA	NA	NA	NA	NA	999	NA	NA	NA	NA	NA	NA	NA	NA
1244S	Serrakunda	50	50-001	Sheep	Sahelian sheep	Female	<1 year	NA	NA	NA	Yes	No	No	021RBTanimal	-	-	NA	007ELISAanimal	-	0.134	4.73349	0.08	0.069	1.305	1.358	0.072	0.069	0.912	0.809	0.0745	1.257	NA	NA	NA	NA	NA	NA	NA	NA	NA	999	NA	NA	NA	NA	NA	NA	NA	NA
1245G	Serrakunda	50	50-001	Goat	Sahelian goat	Male	1-3 years	NA	NA	NA	Yes	No	No	014RBTanimal	-	-	NA	015ELISAanimal	-	0.141	4.64493	0.088	0.09	1.207	1.21	0.081	0.088	0.821	0.84	0.089	1.1195	NA	NA	NA	NA	NA	NA	NA	NA	NA	999	NA	NA	NA	NA	NA	NA	NA	NA
1245S	Serrakunda	50	50-001	Sheep	Sahelian goat	Female	>3 years	NA	NA	NA	Yes	No	No	021RBTanimal	-	-	NA	007ELISAanimal	-	0.123	3.85839	0.08	0.069	1.305	1.358	0.072	0.069	0.912	0.809	0.0745	1.257	NA	NA	NA	NA	NA	NA	NA	NA	NA	999	NA	NA	NA	NA	NA	NA	NA	NA
1246G	Serrakunda	50	50-001	Goat	Sahelian goat	Male	>3 years	NA	NA	NA	Yes	No	No	014RBTanimal	-	-	NA	015ELISAanimal	-	0.112	2.05449	0.088	0.09	1.207	1.21	0.081	0.088	0.821	0.84	0.089	1.1195	NA	NA	NA	NA	NA	NA	NA	NA	NA	999	NA	NA	NA	NA	NA	NA	NA	NA
1246S	Serrakunda	50	50-001	Sheep	Sahelian sheep	Female	>3 years	NA	NA	NA	Yes	No	No	021RBTanimal	-	-	NA	007ELISAanimal	-	0.116	3.30151	0.08	0.069	1.305	1.358	0.072	0.069	0.912	0.809	0.0745	1.257	NA	NA	NA	NA	NA	NA	NA	NA	NA	999	NA	NA	NA	NA	NA	NA	NA	NA
1247G	Serrakunda	50	50-001	Goat	Sahelian goat	Male	>3 years	NA	NA	NA	Yes	No	No	014RBTanimal	-	-	NA	015ELISAanimal	-	0.122	2.94774	0.088	0.09	1.207	1.21	0.081	0.088	0.821	0.84	0.089	1.1195	NA	NA	NA	NA	NA	NA	NA	NA	NA	999	NA	NA	NA	NA	NA	NA	NA	NA
1247S	Serrakunda	50	50-001	Sheep	Sahelian sheep	Female	>3 years	NA	NA	NA	Yes	No	No	022RBTanimal	-	-	NA	007ELISAanimal	-	0.118	3.46062	0.08	0.069	1.305	1.358	0.072	0.069	0.912	0.809	0.0745	1.257	NA	NA	NA	NA	NA	NA	NA	NA	NA	999	NA	NA	NA	NA	NA	NA	NA	NA
1248G	Serrakunda	50	50-001	Goat	Sahelian goat	Male	1-3 years	NA	NA	NA	Yes	No	No	014RBTanimal	-	-	NA	015ELISAanimal	-	0.129	3.57302	0.088	0.09	1.207	1.21	0.081	0.088	0.821	0.84	0.089	1.1195	NA	NA	NA	NA	NA	NA	NA	NA	NA	999	NA	NA	NA	NA	NA	NA	NA	NA
1248S	Serrakunda	50	50-001	Sheep	Sahelian sheep	Female	>3 years	NA	NA	NA	Yes	No	No	022RBTanimal	-	-	NA	007ELISAanimal	-	0.116	3.30151	0.08	0.069	1.305	1.358	0.072	0.069	0.912	0.809	0.0745	1.257	NA	NA	NA	NA	NA	NA	NA	NA	NA	999	NA	NA	NA	NA	NA	NA	NA	NA
1249G	Serrakunda	50	50-001	Goat	Sahelian goat	Male	<1 year	NA	NA	NA	Yes	No	No	014RBTanimal	-	-	NA	015ELISAanimal	-	0.109	1.78651	0.088	0.09	1.207	1.21	0.081	0.088	0.821	0.84	0.089	1.1195	NA	NA	NA	NA	NA	NA	NA	NA	NA	999	NA	NA	NA	NA	NA	NA	NA	NA
1249S	Serrakunda	50	50-001	Sheep	Sahelian sheep	Female	<1 year	NA	NA	NA	Yes	No	No	022RBTanimal	-	-	NA	007ELISAanimal	-	0.075	0.0397772	0.08	0.069	1.305	1.358	0.072	0.069	0.912	0.809	0.0745	1.257	NA	NA	NA	NA	NA	NA	NA	NA	NA	999	NA	NA	NA	NA	NA	NA	NA	NA
1250G	Serrakunda	50	50-001	Goat	Sahelian goat	Male	1-3 years	NA	NA	NA	Yes	No	No	014RBTanimal	-	-	NA	015ELISAanimal	-	0.116	2.41179	0.088	0.09	1.207	1.21	0.081	0.088	0.821	0.84	0.089	1.1195	NA	NA	NA	NA	NA	NA	NA	NA	NA	999	NA	NA	NA	NA	NA	NA	NA	NA
1250S	Serrakunda	50	50-001	Sheep	Sahelian sheep	Male	1-3 years	NA	NA	NA	Yes	No	No	022RBTanimal	-	-	NA	007ELISAanimal	-	0.092	1.3922	0.08	0.069	1.305	1.358	0.072	0.069	0.912	0.809	0.0745	1.257	NA	NA	NA	NA	NA	NA	NA	NA	NA	999	NA	NA	NA	NA	NA	NA	NA	NA
																																	-
[truncated: 4 more columns]

## Sheet: Sheet B
cFlockID	cVillageID	nNrSheepFlock	cAbortionSheep	nNrAbortionSheep	nNrGoatsFlock	cAbortionGoats	nNrAbortionGoats	nTotalFlockAborted	cHandlingAbortion	cHerdingRainySeason	cTetheringRainySeason	cOtherRainySeason	cFreeRangedDrySeason	cZerograzingDrySeason	cOtherDrySeason	cWashingHands	cInterpretationWashingHands
01-001	01	0	NA	999	4	No	999	No	NA	No	Yes	No	Yes	No	NA	I wash my hands with soap after contact	Water and soap
01-002	01	0	NA	999	6	Yes	1	Yes	I use my hands to throw it after I wash my hands with soap	No	Yes	No	Yes	No	NA	I wash my hands with water and soap	Water and soap
01-003	01	0	NA	999	4	No	999	No	NA	No	Yes	No	Yes	No	NA	Sometimes I wash my hands with soap or sand	Sometimes
01-004	01	2	No	999	0	NA	999	No	NA	No	Yes	No	Yes	No	NA	I wash my hands with soap after contact	Water and soap
01-005	01	0	NA	999	4	No	999	No	NA	No	Yes	No	Yes	No	NA	I wash my hands with soap after contact	Water and soap
01-006	01	0	NA	999	7	No	999	No	NA	No	Yes	No	Yes	No	NA	I wash my hands after contact	Water
01-007	01	1	No	999	7	Yes	1	Yes	Aborted in the field	No	Yes	No	Yes	No	NA	I wash my hands after contact	Water
01-008	01	0	NA	999	3	No	999	No	NA	No	Yes	No	Yes	No	NA	We don't use soap after contact	Water
01-009	01	7	Yes	1	3	No	999	Yes	NA	No	Yes	No	Yes	No	NA	We wash our hands with soap after contact	Water and soap
01-010	01	0	NA	999	5	No	999	No	NA	No	Yes	No	Yes	No	NA	I wash my hands after contact	Water
01-011	01	1	No	999	2	No	999	No	NA	No	Yes	No	Yes	No	NA	I don't wash my hands after contact	No
01-012	01	1	No	999	5	No	999	No	NA	No	Yes	No	Yes	No	NA	I wash my hands after contact	Water
01-013	01	0	NA	999	5	Yes	1	Yes	NA	No	Yes	No	Yes	No	NA	I wash my hands after contact with soap	Water and soap
01-014	01	0	NA	999	12	Yes	2	Yes	I use a stick to throw the kid and placenta inside the toilet	No	Yes	No	Yes	No	NA	I wash my hands after contact with soap	Water and soap
01-015	01	0	NA	999	12	No	999	No	Use a stick and throw it in the backyard	No	Yes	No	Yes	No	NA	I wash my hands after contact	Water
02-001	02	0	NA	999	3	No	999	No	NA	No	Yes	No	Yes	No	NA	Sometimes I wash my hands with soap	Sometimes
02-002	02	13	Yes	1	2	No	999	Yes	It was left in flock	Yes	No	No	Yes	No	NA	We wash our hands with soap after contact	Water and soap
02-003	02	0	NA	999	9	Yes	1	Yes	I use a stick to throw it in the backyard	No	Yes	No	Yes	No	NA	We don't wash our hands after contact	No
02-004	02	0	NA	999	12	Yes	2	Yes	I use my hands to throw the kids and placenta in the backyard	Yes	No	No	Yes	No	NA	I don't wash my hands after contact	No
02-005	02	9	No	999	2	No	999	No	NA	No	Yes	No	Yes	No	NA	I wash my hands after contact	Water
02-006	02	0	NA	999	5	No	999	No	NA	No	Yes	No	Yes	No	NA	I wash my hands with soap after contact	Water and soap
02-007	02	0	NA	999	5	No	999	No	NA	No	Yes	No	Yes	No	NA	I wash my hands after contact	Water
02-008	02	4	No	999	14	Yes	2	Yes	My kids use a stick and spade to throw it in the backyard	Yes	No	No	Yes	No	NA	We wash our hands after contact	Water
02-009	02	7	No	999	8	Yes	2	Yes	I throw the kid with my hand, but the placenta I use a stick and throw it in the backyard	Yes	No	No	Yes	No	Sheep are kept	I wash my hands after contact	Water
02-010	02	1	No	999	4	Yes	1	Yes	I use a spade to throw it in the backyard	No	Yes	No	Yes	Yes	NA	I wash my hands after contact	Water
02-011	02	0	NA	999	8	Yes	1	Yes	The kids use a stick and throw it in the backyard	No	Yes	No	Yes	No	NA	We wash our hands with soap	Water and soap
03-001	03	8	No	999	0	NA	999	No	NA	Yes	No	No	Yes	No	NA	Sometimes I don't wash my hands after contact	Sometimes
03-002	03	0	NA	999	6	No	999	No	NA	Yes	No	No	Yes	No	NA	I don't wash my hands after contact	No
03-003	03	11	No	999	12	Yes	2	Yes	Aborted in the field	No	Yes	No	Yes	No	NA	We don't wash our hands after contact	No
03-004	03	0	NA	999	5	No	999	No	NA	No	Yes	No	Yes	No	NA	I wash my hands after contact	Water
03-005	03	0	NA	999	6	No	999	No	NA	No	Yes	No	Yes	No	NA	I don't wash my hands after contact	No
03-006	03	0	NA	999	6	No	999	No	NA	No	Yes	No	Yes	No	NA	We don't wash our hands after contact	No
03-007	03	0	NA	999	17	No	999	No	NA	Yes	No	No	Yes	No	NA	I wash my hands with water	Water
03-008	03	0	NA	999	13	No	999	No	NA	No	Yes	No	Yes	No	NA	We don't wash our hands after contact	No
03-009	03	3	No	999	6	No	999	No	NA	Yes	No	No	Yes	No	NA	I wash my hands after contact	Water
03-010	03	4	No	999	10	No	999	No	NA	Yes	No	No	No	Yes	NA	I wash my hands with soap	Water and soap
03-011	03	9	No	999	15	Yes	2	Yes	I use a stick and plastic bag then throw it in the backyard	Yes	No	No	Yes	No	NA	Sometimes I wash my hands with soap	Sometimes
05-001	05	0	NA	999	11	Yes	1	Yes	It aborted in the field	Yes	No	No	Yes	No	NA	We wash our hands with water	Water
05-002	05	0	NA	999	10	Yes	2	Yes	My kids use a stick and spade and throw it in the backyard	Yes	No	No	Yes	No	NA	We wash our hands with water after contact	Water
05-003	05	0	NA	999	2	No	999	No	NA	No	Yes	No	Yes	No	NA	I wash my hands with soap	Water and soap
05-004	05	0	NA	999	5	No	999	No	NA	No	Yes	No	Yes	No	NA	I wash my hands after contact	Water
05-005	05	1	No	999	6	Yes	2	Yes	I took a cloth hold it and throw it in the backyard	No	Yes	No	Yes	No	NA	Sometimes I wash my hands with water	Sometimes
05-006	05	10	No	999	13	Yes	2	Yes	I use my hands to throw it in the backyard	Yes	No	No	Yes	No	NA	I wash my hands after contact	Water
05-007	05	2	Yes	1	7	Yes	1	Yes	They use a cloth to throw it in the backyard	Yes	No	No	Yes	No	NA	We don't wash our hands	No
05-008	05	0	NA	999	5	Yes	1	Yes	The dog pick it and eat it	Yes	No	No	Yes	No	NA	Sometimes I do wash my hands after contact	Sometimes
05-009	05	0	NA	999	5	Yes	1	Yes	Aborted in the field	No	Yes	No	Yes	No	NA	I wash my hands after contact	Water
05-010	05	2	Yes	1	25	Yes	5	Yes	My mother is the one who throw them in the backyard	No	Yes	No	Yes	No	NA	We wash our hands with soap sometimes	Sometimes
05-011	05	0	NA	999	1	No	999	No	NA	No	Yes	No	Yes	No	NA	I don't wash my hands after contact	No
05-012	05	0	NA	999	4	No	999	No	NA	No	Yes	No	Yes	No	NA	We don't wash our hands after contact	No
05-013	05	2	No	999	10	No	999	No	NA	Yes	No	No	Yes	No	NA	We don't wash our hands	No
07-001	07	0	NA	999	11	Yes	2	Yes	My kids throw them in the backyard	Yes	No	No	Yes	No	NA	I don't wash my hands after contact	No
07-002	07	0	NA	999	24	Yes	4	Yes	My kids throw them in the backyard. They use their hands and sticks.	Yes	No	No	Yes	No	NA	We don't wash our hands	No
07-003	07	0	NA	999	25	Yes	1	Yes	It aborted in the field	Yes	No	No	Yes	No	NA	We don't wash our hands after contact	No
07-004	07	0	NA	999	4	No	999	No	NA	No	Yes	No	Yes	No	NA	We don't wash our hands after contact	No
07-005	07	0	NA	999	2	No	999	No	NA	No	Yes	No	Yes	No	NA	I wash my hands with soap	Water and soap
07-006	07	0	NA	999	8	Yes	2	Yes	I use a stick to pick it and put it in the corner of my pen	Yes	No	No	Yes	No	NA	I don't wash my hands after contact	No
07-007	07	0	NA	999	5	Yes	1	Yes	I use a stick to throw it in the backyard	Yes	No	No	Yes	No	NA	I wash my hands with water	Water
07-008	07	0	NA	999	6	Yes	1	Yes	We use a spade to throw it in the toilet	Yes	No	No	Yes	No	NA	We don't wash our hands after contact	No
07-009	07	0	NA	999	21	Yes	1	Yes	Aborted in the field	Yes	No	No	Yes	No	NA	I wash my hands after contact	Water
07-010	07	1	No	999	21	Yes	2	Yes	I use my hands to throw it in the backyard	Yes	No	No	Yes	No	NA	I wash my hands after contact	Water
07-011	07	3	No	999	3	No	999	No	NA	No	Yes	No	Yes	No	NA	I don't wash my hands after contact	No
07-012	07	0	NA	999	8	Yes	2	Yes	I use a stick and throw it in the backyard	No	Yes	No	Yes	No	NA	I don't wash my hands after contact	No
10-001	10	7	No	999	16	No	999	No	NA	Yes	No	No	Yes	No	NA	We wash our hands with soap sometimes when we get contact	Sometimes
10-002	10	0	NA	999	17	Yes	2	Yes	He use a stick and a piece of corigate and throw it in the backyard	Yes	No	No	Yes	No	NA	Sometimes I wash my hands with soap	Sometimes
10-003	10	0	NA	999	26	Yes	3	Yes	I use my hands to throw them in the backyard	Yes	No	No	Yes	No	NA	We wash our hands with water sometimes	Sometimes
10-004	10	1	No	999	5	Yes	1	Yes	The kids throw it in the backyard	Yes	No	No	Yes	No	NA	Yes they do wash their hands after contact	Water
10-005	10	0	NA	999	9	Yes	2	Yes	We use our hands to throw it in the backyard	No	Yes	No	Yes	No	NA	They don't wash their hands after contact	No
10-006	10	0	NA	999	999	Yes	1	Yes	I throw it away with my hands in the backyard	Yes	No	No	Yes	No	NA	I wash my hands after contact	Water
10-007	10	0	NA	999	999	Yes	2	Yes	We left it there	Yes	No	No	Yes	No	NA	We don't wash our hands after contact	No
10-008	10	0	NA	999	999	Yes	1	Yes	NA	Yes	No	No	Yes	No	NA	I don't wash my hands after contact	No
10-009	10	2	No	999	999	Yes	1	Yes	I throw it in the backyard then wash my hands with soap	Yes	No	No	Yes	No	NA	I wash my hands with soap after contact	Water and soap
10-010	10	1	No	999	9	Yes	1	Yes	I use a rope to throw it away to the backyard	No	Yes	No	Yes	No	NA	I wash my hands with water	Water
10-011	10	0	NA	999	9	Yes	1	Yes	It aborted in the field	No	Yes	No	Yes	No	NA	I wash my hands with water	Water
10-012	10	18	No	999	5	Yes	1	Yes	I use a stick and throw it in the backyard	Yes	No	No	Yes	No	NA	Sometimes we wash our hands with water and soap	Water
10-013	10	0	NA	999	11	Yes	1	Yes	It aborted in the field	Yes	No	No	Yes	No	NA	I wash my hands after contact with water and soap	Water and soap
10-014	10	11	Yes	1	11	No	999	Yes	NA	Yes	No	No	Yes	No	NA	We wash our hands after contact	Water
10-015	10	0	NA	999	13	Yes	1	Yes	They use their hands to throw it in the backyard	Yes	No	No	Yes	No	NA	I wash my hands after contact	Water
11-001	11	2	No	999	5	Yes	1	Yes	Unknown	No	Yes	No	Yes	No	NA	No never	No
11-002	11	0	NA	999	4	No	999	No	Use spade to throw it outside	No	Yes	No	Yes	No	NA	Always wash her hands after contact	Water
11-003	11	10	No	999	0	NA	999	No	Dead lambs wrapped in carton and thrown	Yes	No	No	Yes	No	NA	Wash hands after contact	Water
11-004	11	0	NA	999	16	No	999	No	Dead kids are wrapped in old clothes and thrown	Yes	No	No	Yes	No	NA	Washing of hands after contact not regular	Water
11-005	11	5	No	999	7	No	999	No	No experience	Yes	No	No	Yes	No	NA	Washing hands after contact	Water
11-006	11	0	NA	999	18	Yes	2	Yes	Throw placenta and fetus with sticks	Yes	No	No	Yes	No	NA	Washing of hands not common	Sometimes
11-007	11	0	NA	999	20	No	999	No	Dead lambs are carried by hands and thrown. Placenta thrown with stick	Yes	No	No	Yes	No	NA	Washing hands is not always	Water
11-008	11	0	NA	999	14	Yes	2	Yes	She use a cloth and throw it away	No	Yes	No	Yes	No	NA	Wash my hands with soap	Water and soap
11-009	11	0	NA	999	14	Yes	1	Yes	Is thrown by the small boy	No	Yes	No	Yes	No	NA	I wash my hands after contact	Water
11-010	11	0	NA	999	4	No	999	No	No experience	No	Yes	No	Yes	No	NA	Never wash his hands	No
11-011	11	0	NA	999	6	Yes	1	Yes	Throw it in backyard	No	Yes	No	Yes	No	NA	Wash her hands with soap after contact	Water and soap
11-012	11	0	NA	999	25	No	999	No	NA	Yes	No	No	Yes	No	NA	Never wash their hands	No
11-013	11	0	NA	999	7	Yes	1	Yes	Throw dead kids in the backyard	No	Yes	No	Yes	No	NA	Washing of hands not common	Sometimes
11-014	11	2	No	999	12	No	999	No	No experience	No	Yes	No	Yes	No	NA	Yes sometimes we wash our hands after contact	Sometimes
11-015	11	0	NA	999	6	Yes	1	Yes	It has aborted in the field and it was left there	No	Yes	No	Yes	No	NA	Sometimes wash hands with water	Sometimes
11-016	11	14	No	999	8	No	999	No	NA	Yes	No	No	Yes	No	NA	Never wash his hands after contact	No
13-001	13	0	NA	999	6	Yes	1	Yes	Collect throw away outside the compound (backyard). So, pick it up with stick, put it in a container and put it in backyard. Wash hands afterwards	No	Yes	No	Yes	No	NA	Sometimes	Sometimes
13-002	13	6	No	999	2	No	999	No	No experience	Yes	Yes	No	Yes	No	NA	Never wash hands	No
13-003	13	3	No	999	4	No	999	No	No experience	Yes	Yes	No	Yes	No	NA	Never wash hands	No
13-004	13	0	NA	999	10	Yes	1	Yes	No experience	No	Yes	No	Yes	No	NA	Always wash hands	Water
13-005	13	0	NA	999	5	Yes	1	Yes	Throw fetus and placenta in the backyard	No	Yes	No	Yes	No	NA	Regular	Water and soap
13-006	13	0	NA	999	6	Yes	1	Yes	Burried placenta and fetus with shovel	No	Yes	No	Yes	No	NA	Never wash hands	No
13-007	13	0	NA	999	9	Yes	1	Yes	Burry fetus and placenta and wash hands afterwards	No	Yes	No	Yes	No	NA	Never wash hands	No
13-008	13	0	NA	999	4	No	999	No	Burry placenta in the pen. Throw fetus	No	Yes	No	Yes	No	NA	No washing of hands	No
13-009	13	0	NA	999	6	Yes	1	Yes	Burried placenta in backyard using shovel	No	Yes	No	Yes	No	NA	Wash hands regularly	Water and soap
13-010	13	2	No	999	0	NA	999	No	No experience	Yes	No	No	Yes	No	NA	Yes with soap	Water and soap
13-011	13	0	NA	999	2	Yes	1	Yes	Disposed placenta and fetus in pit latrine (local toilet) with stick	No	Yes	No	Yes	No	NA	Never wash hands	No
13-012	13	0	NA	999	6	Yes	3	Yes	Throw fetus with sticks. Burry placenta with sticks. Wash hands with soap	Yes	No	No	Yes	No	NA	Regularly wash hands after contact	Water and soap
13-013	13	7	No	999	10	Yes	2	Yes	Fetus and placenta disposed by throwing with shovel	Yes	Yes	No	Yes	No	NA	Washing of hands not regular	Sometimes
16-001	16	2	No	999	0	NA	999	No	No experience	No	Yes	No	Yes	No	NA	I wash my hands after contact	Water
16-002	16	0	NA	999	20	Yes	1	Yes	It aborted in the field	No	Yes	No	Yes	No	NA	I wash my hands after contact	Water
16-003	16	0	NA	999	19	Yes	1	Yes	I use a cloth to hold it and throw it in the backyard	No	Yes	No	Yes	No	NA	We don't wash our hands	No
16-004	16	0	NA	999	7	Yes	1	Yes	Aborted in the field	No	Yes	No	Yes	No	NA	I don't wash my hands after contact	No
16-005	16	2	No	999	5	Yes	1	Yes	NA	No	Yes	No	Yes	No	NA	I wash my hands with soap	Water and soap
16-006	16	1	No	999	9	Yes	1	Yes	He use a plastic bag and pick it and throw it in the backyard	No	Yes	No	Yes	No	NA	I don't wash my hands after contact	No
16-007	16	0	NA	999	5	No	999	No	NA	No	Yes	No	Yes	No	NA	I wash my hands after contact	Water
16-008	16	0	NA	999	4	Yes	1	Yes	Aborted in the field	No	Yes	No	Yes	No	NA	They don't wash their hands after contact	No
16-009	16	0	NA	999	4	Yes	1	Yes	Aborted in the field	No	Yes	No	Yes	No	NA	I wash my hands after contact with soap	Water and soap
16-010	16	0	NA	999	8	No	999	No	NA	Yes	No	No	Yes	No	NA	I wash my hands with soap	Water and soap
16-011	16	2	No	999	10	No	999	No	NA	No	Yes	No	Yes	No	NA	I don't wash my hands after contact	No
27-001	27	0	NA	999	10	Yes	2	Yes	I took a stick and throw them in the backyard	No	Yes	No	Yes	No	NA	Sometimes I wash my hands with soap	Sometimes
27-002	27	5	No	999	7	No	999	No	NA	No	Yes	No	Yes	No	NA	I wash my hands with soap	Water and soap
27-003	27	0	NA	999	8	Yes	0	Yes	NA	No	Yes	No	Yes	No	NA	I wash my hands after contact	Water
27-004	27	0	NA	999	5	Yes	1	Yes	They use their hands and throw it in the backyard	No	Yes	No	Yes	No	NA	We don't wash our hands after contact	No
27-005	27	6	No	999	13	No	0	No	NA	Yes	No	Yes	Yes	No	NA	We wash our hands after contact	Water
27-006	27	16	No	999	14	Yes	1	Yes	I use a stick to put it and throw it in an old well	Yes	Yes	No	Yes	No	NA	I wash my hands with soap	Water and soap
27-007	27	0	NA	999	8	No	999	No	NA	No	Yes	No	Yes	No	NA	I wash my hands	Water
27-008	27	1	No	999	6	Yes	1	Yes	Aborted in the field	No	Yes	No	Yes	No	NA	I wash my hands with soap	Water and soap
27-009	27	0	NA	999	12	Yes	0	Yes	NA	No	Yes	No	Yes	No	NA	I wash my hands with soap after contact	Water and soap
27-010	27	0	NA	999	29	No	999	No	NA	No	Yes	Yes	Yes	No	NA	They wash their hands after contact	Water
27-011	27	1	No	999	13	Yes	2	Yes	We throw it in the backyard	No	Yes	No	Yes	No	NA	Sometimes I wash my hands and feet after contact	Sometimes
28-001	28	0	NA	999	12	No	999	No	NA	Yes	No	No	Yes	No	NA	We wash our hands after contact	Water
28-002	28	0	NA	999	10	No	999	No	NA	No	Yes	No	Yes	No	NA	I wash my hands with water	Water
28-003	28	0	NA	999	3	No	999	No	NA	No	Yes	No	Yes	No	NA	I wash my hands before eating or after contact	Water
28-004	28	0	NA	999	2	No	999	No	NA	No	Yes	No	Yes	No	NA	I wash my hands after contact	Water
28-005	28	0	NA	999	7	Yes	1	Yes	Aborted in the field	No	Yes	No	Yes	No	NA	I wash my hands with water	Water
28-006	28	1	No	999	999	No	999	No	NA	No	Yes	No	Yes	No	NA	Sometimes I wash my hands with soap	Sometimes
28-007	28	0	NA	999	2	No	999	No	NA	No	Yes	No	Yes	No	NA	I wash my hands after contact	Water
28-008	28	0	NA	999	3	No	999	No	NA	No	Yes	No	Yes	No	NA	I wash my hands after contact	Water
28-009	28	10	Yes	1	0	NA	999	Yes	NA	Yes	No	No	Yes	No	NA	I don't wash my hands after contact	No
29-001	29	0	NA	999	15	Yes	3	Yes	They use hands to throw it in the backyard	Yes	No	No	Yes	No	NA	We don't wash our hands after contact	No
29-002	29	0	NA	999	9	Yes	3	Yes	I use a glove to throw it in the backyard	No	Yes	No	Yes	No	NA	I wash my hands after contact	Water
29-003	29	8	No	999	0	NA	999	No	NA	Yes	No	No	Yes	No	NA	I wash my hands after contact	Water
29-004	29	2	Yes	2	15	No	999	Yes	I throw it in the backyard	Yes	No	No	Yes	No	NA	They wash their hands after contact	Water
29-005	29	0	NA	999	13	Yes	1	Yes	We dig a hole and buried it	Yes	No	No	Yes	No	NA	I wash my hands after contact	Water
29-006	29	0	NA	999	8	No	999	No	NA	No	Yes	No	Yes	No	NA	I wash my hands sometimes with water and soap	Sometimes
29-007	29	0	NA	999	21	Yes	1	Yes	I use my hands to take it and I throw it in the toilet	Yes	No	No	Yes	No	NA	We don't wash our hands after contact	No
29-008	29	4	No	999	3	No	999	No	No experience	No	Yes	No	Yes	No	NA	I wash my hands after contact	Water
29-009	29	0	NA	999	5	Yes	1	Yes	I use a plastic bag and throw it in the backyard	No	Yes	No	Yes	No	NA	I wash my hands after contact	Water
29-010	29	0	NA	999	3	No	999	No	NA	No	Yes	No	Yes	No	NA	I don't wash my hands after contact	No
29-011	29	0	NA	999	4	No	999	No	NA	No	Yes	Yes	Yes	No	NA	I wash my hands after contact	Water
29-012	29	1	No	999	12	No	999	No	NA	Yes	No	No	Yes	No	NA	We wash our hands after contact	Water
29-013	29	0	NA	999	14	No	999	No	NA	Yes	No	No	Yes	No	NA	Sometimes my sons wash their hands with water	Sometimes
29-014	29	0	NA	999	15	Yes	2	Yes	I use my hands to throw it in the backyard	Yes	No	No	Yes	No	NA	I wash my hands after contact	Water

## Sheet: Sheet C
Animal Tab			Flock Tab
Variable name	Description		Variable name	Description
cAnimalID	Animal unique identifier		cFlockID	Flock unique identifier
cVillageID	Village of sampling		cVillageID	Village of sampling
cAreaID	Area of sampling		nNrSheepFlock	Number of sheep in flock
cFlockID	Flock unique identifier		cAbortionSheep	Any abortions in the sheep of this flock?
cSpecies	Species		nNrAbortionSheep	Number of abortions in sheep in this flock last year
cBreedAnimal	Breed animal: goat/sheep		nNrGoatsFlock	Number of goats in flock
cGenderAnimal	Gender animal		cAbortionGoats	Any abortions in the goats of this flock?
cAgeAnimal	Estimated age of the animal		nNrAbortionGoats	Number of abortions in goats in this flock last year
cPregnantAnimal	Animal pregnant or not		cTotalFlockAborted	Was there an abortion in the flock (in goats OR sheep)?
cLambed	Lambed in the past		cHandlingAbortion	How does the flockowner deal with the placenta after abortion
cAborted	Aborted in the past		cHerdingRainySeason	Are the animals herded during rainy season?
cBloodsample	Bloodsample taken for this study?		cTetheringRainySeason	Are the animals tethered during rainy season?
cSwab	Swab taken for this study?		cOtherRainySeason	Another option of feeding during rainy season?
cMilksample	Milksample taken for this study?		cFreeRangedDrySeason	Are the animals free ranged during dry season?
cRBTanimalID	ID of the Rose Bengal Test plate for the animals		cZerograzingDrySeason	Is there no grazing during dry season?
cRBTAresult	Result Rose Bengal Test Animals		cOtherDrySeason	Another option of feeding during dry season?
cRBTAresult2ndAssessor	Result Rose Bengal Test second assessor Animals		cWashingHands	Does the flockowner wash hands after animal contact?
cRBTAcomments	Any comments during the Rose Bengal Test Animals
cELISAanimalID	ID of the ELISA test plate for the animals
cELISAAoutcome	Final result (positive/negative) result ELISA
nELISAAextincties	Output ELISA reader
cPercentPositive	ELISA corrected OD values (according to manufacturer instructions, PrioCHECK Brucella Antibody 2.0 ELISA KIT)		cPCRmilk
cELISAAresultBlanco1	Result of 1st blanco of the Animal ELISA
cELISAAresultBlanco2	Result of 2nd blanco of the Animal ELISA
nELISAAresultCS1no1	Result of 1st control serum (positive) of the Animal ELISA
nELISAAresultCS1no2	2nd result of 1st contol serum (positive) of the Animal ELISA
nELISAAresultCS2no1	Result of 2nd control serum (negative) of the Animal ELISA
nELISAAresultCS2no2	2nd result of 2nd contol serum (negative) of the Animal ELISA
nELISAAresultCS3no1	Result of 3th control serum 2 (weak positive) of the Animal ELISA
nELISAAresultCS3no2	2nd result of 3th contol serum (weak positive) of the Animal ELISA
nELISAAmeanBlanco	Mean Blanco of the Animal ELISA
nELISAAmeancorrCS1	Mean correlation standard of the Animal ELISA
cPCRmilk	Result of the PCR of the milk sample
cPCRvag	Result of the PCR of the vaginal swab
cCBRID	ID of Complement Binding Reaction test plate
cCBRAresults	Result of the Complement Binding Reaction
cRBTA2ID	ID of the confirmation Rose Bengal Test plate for the animals
cRBTA2result	Result confirmation Rose Bengal Test
cRBTA2result2ndAssessor	Result confirmation Rose Bengal Test second assessor
cELISAA2ID	ID of the confirmation ELISA test plate for the animals
cELISAA2outcome	Final result (positive/negative) confirmation ELISA
nELISAA2extincties	Output ELISA reader
cPercentPositive2	Confirmation ELISA corrected OD values
cELISAA2resultBlanco1	Result of 1st blanco of the Animal confirmation ELISA
cELISAA2resultBlanco2	Result of 2nd blanco of the Animal confirmation ELISA
nELISAA2resultCS1no1	Result of 1st control serum of the Animal confirmation ELISA
nELISAA2resultCS1no2	2nd result of 1st contol serum of the Animal confirmation ELISA
nELISAA2resultCS2no1	Result of 2nd control serum of the Animal confirmation ELISA
nELISAA2resultCS2no2	2nd result of 2nd contol serum of the Animal confirmation ELISA
nELISAA2resultCS3no1	Result of 3th control serum of the Animal confirmation ELISA
nELISAA2resultCS3no2	2nd result of 3th contol serum of the Animal confirmation ELISA
nELISAAmeanBlanco	Mean Blanco of the Animal confirmation ELISA
nELISAAmeancorrCS1	Mean correlation standard of the Animal confirmation ELISA
cCutOffValueELISA	Cut-off value for the ELISA. 40% for goat and 30% for sheep
